# Supplementary material for: Salivary exosomal PSMA7: a promising biomarker of inflammatory bowel disease
Source: Protein Cell. 2017 May 18;8(9):686–95. doi: 10.1007/s13238-017-0413-7 (PMC5563283; doi:10.1007/s13238-017-0413-7)
Supplement: Supplementary file 2 — Supplementary material 2 (ZIP 90 kb) [file 13238_2017_413_MOESM2_ESM.zip]

Archive with 8 entries (7 files):
- PAC-17047-ZXW-supplementary data 1/
- PAC-17047-ZXW-supplementary data 1/26.xlsx
- PAC-17047-ZXW-supplementary data 1/279.xlsx
- PAC-17047-ZXW-supplementary data 1/29.xlsx
- PAC-17047-ZXW-supplementary data 1/76.xlsx
- PAC-17047-ZXW-supplementary data 1/8.xlsx
- PAC-17047-ZXW-supplementary data 1/86.xlsx
- PAC-17047-ZXW-supplementary data 1/967.xlsx
