# Supplementary material for: Salivary exosomal PSMA7: a promising biomarker of inflammatory bowel disease
Source: Protein Cell. 2017 May 18;8(9):686–95. doi: 10.1007/s13238-017-0413-7 (PMC5563283; doi:10.1007/s13238-017-0413-7)
Supplement: Supplementary file 2 — Supplementary material 2 (ZIP 90 kb) [file 13238_2017_413_MOESM2_ESM.zip › PAC-17047-ZXW-supplementary data 1/26.xlsx]

## Sheet: Sheet1
Puromycin-sensitive aminopeptidase OS=Homo sapiens GN=NPEPPS PE=2 SV=1 - [E9PLK3_HUMAN]
Rho GDP-dissociation inhibitor 2 OS=Homo sapiens GN=ARHGDIB PE=1 SV=3 - [GDIR2_HUMAN]
Ig heavy chain V-III region GA OS=Homo sapiens PE=1 SV=1 - [HV308_HUMAN]
Alpha-1-acid glycoprotein 2 OS=Homo sapiens GN=ORM2 PE=1 SV=2 - [A1AG2_HUMAN]
Tripeptidyl-peptidase 1 OS=Homo sapiens GN=TPP1 PE=1 SV=2 - [TPP1_HUMAN]
Low affinity immunoglobulin gamma Fc region receptor III-B OS=Homo sapiens GN=FCGR3B PE=1 SV=2 - [FCG3B_HUMAN]
Isoform 3 of Nicotinate phosphoribosyltransferase OS=Homo sapiens GN=NAPRT1 - [PNCB_HUMAN]
S-formylglutathione hydrolase OS=Homo sapiens GN=ESD PE=1 SV=2 - [ESTD_HUMAN]
Tryptophan--tRNA ligase, cytoplasmic OS=Homo sapiens GN=WARS PE=1 SV=2 - [SYWC_HUMAN]
Guanylate-binding protein 6 OS=Homo sapiens GN=GBP6 PE=4 SV=1 - [F5H7G9_HUMAN]
Rho-related GTP-binding protein RhoG OS=Homo sapiens GN=RHOG PE=1 SV=1 - [RHOG_HUMAN]
Interferon-induced 35 kDa protein OS=Homo sapiens GN=IFI35 PE=1 SV=5 - [IN35_HUMAN]
Isoform 6 of Vascular non-inflammatory molecule 2 OS=Homo sapiens GN=VNN2 - [VNN2_HUMAN]
Membrane-associated phosphatidylinositol transfer protein 2 OS=Homo sapiens GN=PITPNM2 PE=4 SV=1 - [S4R414_HUMAN]
Complement decay-accelerating factor (Fragment) OS=Homo sapiens GN=CD55 PE=4 SV=1 - [H3BLV0_HUMAN]
Small proline-rich protein 2A OS=Homo sapiens GN=SPRR2A PE=1 SV=1 - [SPR2A_HUMAN]
Isoform 4 of AMP deaminase 3 OS=Homo sapiens GN=AMPD3 - [AMPD3_HUMAN]
T-complex protein 1 subunit theta (Fragment) OS=Homo sapiens GN=CCT8 PE=3 SV=1 - [H7C4C8_HUMAN]
Solute carrier family 2, facilitated glucose transporter member 14 OS=Homo sapiens GN=SLC2A14 PE=2 SV=1 - [B7Z844_HUMAN]
Low affinity immunoglobulin gamma Fc region receptor III-A OS=Homo sapiens GN=FCGR3A PE=1 SV=2 - [FCG3A_HUMAN]
Quinone oxidoreductase (Fragment) OS=Homo sapiens GN=CRYZ PE=2 SV=1 - [C9JH92_HUMAN]
Kinesin-like protein KIF7 OS=Homo sapiens GN=KIF7 PE=1 SV=2 - [KIF7_HUMAN]
Isoform 3 of Disco-interacting protein 2 homolog A OS=Homo sapiens GN=DIP2A - [DIP2A_HUMAN]
Leukosialin (Fragment) OS=Homo sapiens GN=SPN PE=2 SV=1 - [C9JUK7_HUMAN]
Dynein heavy chain 5, axonemal OS=Homo sapiens GN=DNAH5 PE=1 SV=3 - [DYH5_HUMAN]
Ig lambda chain V-I region NEWM OS=Homo sapiens PE=1 SV=1 - [LV105_HUMAN]
		Gene name
	Puromycin-sensitive aminopeptidase OS=Homo sapiens GN=NPEPPS PE=2 SV=1 - [E9PLK3_HUMAN]	NPEPPS
	Rho GDP-dissociation inhibitor 2 OS=Homo sapiens GN=ARHGDIB PE=1 SV=3 - [GDIR2_HUMAN]	ARHGDIB
	Ig heavy chain V-III region GA OS=Homo sapiens PE=1 SV=1 - [HV308_HUMAN]
	Alpha-1-acid glycoprotein 2 OS=Homo sapiens GN=ORM2 PE=1 SV=2 - [A1AG2_HUMAN]	ORM2
	Tripeptidyl-peptidase 1 OS=Homo sapiens GN=TPP1 PE=1 SV=2 - [TPP1_HUMAN]	TPP1
	Low affinity immunoglobulin gamma Fc region receptor III-B OS=Homo sapiens GN=FCGR3B PE=1 SV=2 - [FCG3B_HUMAN]	FCGR3B
	Isoform 3 of Nicotinate phosphoribosyltransferase OS=Homo sapiens GN=NAPRT1 - [PNCB_HUMAN]	NAPRT1
	S-formylglutathione hydrolase OS=Homo sapiens GN=ESD PE=1 SV=2 - [ESTD_HUMAN]	ESD
	Tryptophan--tRNA ligase, cytoplasmic OS=Homo sapiens GN=WARS PE=1 SV=2 - [SYWC_HUMAN]	WARS
	Guanylate-binding protein 6 OS=Homo sapiens GN=GBP6 PE=4 SV=1 - [F5H7G9_HUMAN]	GBP6
	Rho-related GTP-binding protein RhoG OS=Homo sapiens GN=RHOG PE=1 SV=1 - [RHOG_HUMAN]	RHOG
	Interferon-induced 35 kDa protein OS=Homo sapiens GN=IFI35 PE=1 SV=5 - [IN35_HUMAN]	IFI35
	Isoform 6 of Vascular non-inflammatory molecule 2 OS=Homo sapiens GN=VNN2 - [VNN2_HUMAN]	VNN2
