# Supplementary material for: Salivary exosomal PSMA7: a promising biomarker of inflammatory bowel disease
Source: Protein Cell. 2017 May 18;8(9):686–95. doi: 10.1007/s13238-017-0413-7 (PMC5563283; doi:10.1007/s13238-017-0413-7)
Supplement: Supplementary file 2 — Supplementary material 2 (ZIP 90 kb) [file 13238_2017_413_MOESM2_ESM.zip › PAC-17047-ZXW-supplementary data 1/86.xlsx]

## Sheet: Sheet1
Ig lambda-3 chain C regions OS=Homo sapiens GN=IGLC3 PE=1 SV=1 - [LAC3_HUMAN]
Immunoglobulin lambda-like polypeptide 5 OS=Homo sapiens GN=IGLL5 PE=2 SV=2 - [IGLL5_HUMAN]
Keratin, type I cytoskeletal 13 OS=Homo sapiens GN=KRT13 PE=1 SV=4 - [K1C13_HUMAN]
Ig heavy chain V-III region TIL OS=Homo sapiens PE=1 SV=1 - [HV304_HUMAN]
Phosphoglycerate kinase 1 OS=Homo sapiens GN=PGK1 PE=1 SV=3 - [PGK1_HUMAN]
Serpin B13 OS=Homo sapiens GN=SERPINB13 PE=1 SV=2 - [SPB13_HUMAN]
Prostasin OS=Homo sapiens GN=PRSS8 PE=1 SV=1 - [PRSS8_HUMAN]
Isoform 2 of Peptidyl-glycine alpha-amidating monooxygenase OS=Homo sapiens GN=PAM - [AMD_HUMAN]
Histatin-1 OS=Homo sapiens GN=HTN1 PE=1 SV=2 - [HIS1_HUMAN]
Filaggrin-2 OS=Homo sapiens GN=FLG2 PE=1 SV=1 - [FILA2_HUMAN]
Secreted frizzled-related protein 1 OS=Homo sapiens GN=SFRP1 PE=1 SV=1 - [SFRP1_HUMAN]
Ribonuclease T2 OS=Homo sapiens GN=RNASET2 PE=3 SV=1 - [D6REQ6_HUMAN]
Galactoside 3(4)-L-fucosyltransferase OS=Homo sapiens GN=FUT3 PE=2 SV=1 - [FUT3_HUMAN]
Isoform 2 of Glycogen phosphorylase, liver form OS=Homo sapiens GN=PYGL - [PYGL_HUMAN]
Leucine-rich repeat-containing protein 26 OS=Homo sapiens GN=LRRC26 PE=1 SV=2 - [LRC26_HUMAN]
Ig kappa chain V-IV region STH (Fragment) OS=Homo sapiens PE=1 SV=1 - [KV405_HUMAN]
Extracellular superoxide dismutase [Cu-Zn] OS=Homo sapiens GN=SOD3 PE=1 SV=2 - [SODE_HUMAN]
N-acetyl-D-glucosamine kinase OS=Homo sapiens GN=NAGK PE=1 SV=4 - [NAGK_HUMAN]
Guanine nucleotide-binding protein G(I)/G(S)/G(T) subunit beta-1 OS=Homo sapiens GN=GNB1 PE=1 SV=3 - [GBB1_HUMAN]
Matrix Gla protein OS=Homo sapiens GN=MGP PE=1 SV=2 - [MGP_HUMAN]
Isoform 2 of Carcinoembryonic antigen-related cell adhesion molecule 1 OS=Homo sapiens GN=CEACAM1 - [CEAM1_HUMAN]
Junction plakoglobin OS=Homo sapiens GN=JUP PE=1 SV=3 - [PLAK_HUMAN]
Nucleotide exchange factor SIL1 OS=Homo sapiens GN=SIL1 PE=1 SV=1 - [SIL1_HUMAN]
Leucine-rich alpha-2-glycoprotein OS=Homo sapiens GN=LRG1 PE=1 SV=2 - [A2GL_HUMAN]
Ig kappa chain V-I region Kue OS=Homo sapiens PE=1 SV=1 - [KV112_HUMAN]
Plasminogen activator inhibitor 2 OS=Homo sapiens GN=SERPINB2 PE=1 SV=2 - [PAI2_HUMAN]
Proteasome subunit alpha type (Fragment) OS=Homo sapiens GN=PSMA4 PE=2 SV=2 - [H0YMZ1_HUMAN]
Ras GTPase-activating-like protein IQGAP1 OS=Homo sapiens GN=IQGAP1 PE=1 SV=1 - [IQGA1_HUMAN]
Corneodesmosin OS=Homo sapiens GN=CDSN PE=2 SV=1 - [G8JLG2_HUMAN]
Complement factor H-related protein 1 OS=Homo sapiens GN=CFHR1 PE=2 SV=1 - [B1AKG0_HUMAN]
Pro-cathepsin H OS=Homo sapiens GN=CTSH PE=1 SV=4 - [CATH_HUMAN]
Bactericidal permeability-increasing protein OS=Homo sapiens GN=BPI PE=1 SV=4 - [BPI_HUMAN]
Intersectin-1 (Fragment) OS=Homo sapiens GN=ITSN1 PE=4 SV=1 - [H0Y3G5_HUMAN]
Isoform 3B of Desmocollin-3 OS=Homo sapiens GN=DSC3 - [DSC3_HUMAN]
Isoform 2 of Piwi-like protein 2 OS=Homo sapiens GN=PIWIL2 - [PIWL2_HUMAN]
Ig kappa chain V-I region Ka OS=Homo sapiens PE=1 SV=1 - [KV111_HUMAN]
Protein S100-A6 (Fragment) OS=Homo sapiens GN=S100A6 PE=4 SV=1 - [R4GN98_HUMAN]
Ig gamma lambda chain V-II region DOT OS=Homo sapiens PE=1 SV=1 - [LV212_HUMAN]
Uncharacterized protein C19orf68 OS=Homo sapiens GN=C19orf68 PE=1 SV=2 - [CS068_HUMAN]
Ig lambda chain V-II region NIG-84 OS=Homo sapiens PE=1 SV=1 - [LV211_HUMAN]
Keratin, type II cytoskeletal 2 oral OS=Homo sapiens GN=KRT76 PE=1 SV=2 - [K22O_HUMAN]
Ig heavy chain V-III region WAS OS=Homo sapiens PE=1 SV=1 - [HV315_HUMAN]
Tubulin beta-4B chain OS=Homo sapiens GN=TUBB4B PE=1 SV=1 - [TBB4B_HUMAN]
Isoform 2 of Carboxypeptidase E OS=Homo sapiens GN=CPE - [CBPE_HUMAN]
Tubulin alpha-4A chain OS=Homo sapiens GN=TUBA4A PE=2 SV=1 - [A8MUB1_HUMAN]
Kallikrein-1 OS=Homo sapiens GN=KLK1 PE=1 SV=2 - [KLK1_HUMAN]
Isoform 10 of Fibronectin OS=Homo sapiens GN=FN1 - [FINC_HUMAN]
Isoform 3 of Guanine nucleotide-binding protein G(s) subunit alpha isoforms short OS=Homo sapiens GN=GNAS - [GNAS2_HUMAN]
Fructose-bisphosphate aldolase C OS=Homo sapiens GN=ALDOC PE=1 SV=2 - [ALDOC_HUMAN]
Protein-glutamine gamma-glutamyltransferase K OS=Homo sapiens GN=TGM1 PE=1 SV=4 - [TGM1_HUMAN]
Cornifin-A OS=Homo sapiens GN=SPRR1A PE=1 SV=2 - [SPR1A_HUMAN]
Isoform 2 of Carcinoembryonic antigen-related cell adhesion molecule 5 OS=Homo sapiens GN=CEACAM5 - [CEAM5_HUMAN]
Na(+)/H(+) exchange regulatory cofactor NHE-RF1 OS=Homo sapiens GN=SLC9A3R1 PE=1 SV=4 - [NHRF1_HUMAN]
Cornifin-B OS=Homo sapiens GN=SPRR1B PE=1 SV=2 - [SPR1B_HUMAN]
Guanine nucleotide-binding protein G(i) subunit alpha-2 OS=Homo sapiens GN=GNAI2 PE=1 SV=3 - [GNAI2_HUMAN]
Ig lambda chain V-VI region SUT OS=Homo sapiens PE=1 SV=1 - [LV603_HUMAN]
Isoform 2 of Clathrin heavy chain 1 OS=Homo sapiens GN=CLTC - [CLH1_HUMAN]
Isoform 2 of GDP-mannose 4,6 dehydratase OS=Homo sapiens GN=GMDS - [GMDS_HUMAN]
Beta-hexosaminidase OS=Homo sapiens GN=HEXA PE=2 SV=1 - [H3BS10_HUMAN]
Integrin alpha-M OS=Homo sapiens GN=ITGAM PE=1 SV=2 - [ITAM_HUMAN]
Neutrophil collagenase OS=Homo sapiens GN=MMP8 PE=1 SV=1 - [MMP8_HUMAN]
Biliverdin reductase A (Fragment) OS=Homo sapiens GN=BLVRA PE=2 SV=1 - [C9J1E1_HUMAN]
Isoform 2 of Nuclear pore membrane glycoprotein 210-like OS=Homo sapiens GN=NUP210L - [P210L_HUMAN]
Glyoxylate reductase/hydroxypyruvate reductase OS=Homo sapiens GN=GRHPR PE=1 SV=1 - [GRHPR_HUMAN]
Isoform 2 of Annexin A11 OS=Homo sapiens GN=ANXA11 - [ANX11_HUMAN]
Pigment epithelium-derived factor OS=Homo sapiens GN=SERPINF1 PE=1 SV=4 - [PEDF_HUMAN]
Beta-mannosidase OS=Homo sapiens GN=MANBA PE=1 SV=3 - [MANBA_HUMAN]
Serine/threonine-protein phosphatase 2A catalytic subunit beta isoform OS=Homo sapiens GN=PPP2CB PE=1 SV=1 - [PP2AB_HUMAN]
Isoform 3 of UDP-glucose 6-dehydrogenase OS=Homo sapiens GN=UGDH - [UGDH_HUMAN]
Isoform 3 of Protein disulfide-isomerase A6 OS=Homo sapiens GN=PDIA6 - [PDIA6_HUMAN]
Ly6/PLAUR domain-containing protein 3 OS=Homo sapiens GN=LYPD3 PE=1 SV=2 - [LYPD3_HUMAN]
Erythrocyte band 7 integral membrane protein OS=Homo sapiens GN=STOM PE=2 SV=1 - [B4E2V5_HUMAN]
Osteoclast-stimulating factor 1 OS=Homo sapiens GN=OSTF1 PE=1 SV=2 - [OSTF1_HUMAN]
Alpha-2-HS-glycoprotein OS=Homo sapiens GN=AHSG PE=1 SV=1 - [FETUA_HUMAN]
POTE ankyrin domain family member E OS=Homo sapiens GN=POTEE PE=1 SV=3 - [POTEE_HUMAN]
Glucose-6-phosphate 1-dehydrogenase OS=Homo sapiens GN=G6PD PE=1 SV=4 - [G6PD_HUMAN]
