# Supplementary material for: Salivary exosomal PSMA7: a promising biomarker of inflammatory bowel disease
Source: Protein Cell. 2017 May 18;8(9):686–95. doi: 10.1007/s13238-017-0413-7 (PMC5563283; doi:10.1007/s13238-017-0413-7)
Supplement: Supplementary file 2 — Supplementary material 2 (ZIP 90 kb) [file 13238_2017_413_MOESM2_ESM.zip › PAC-17047-ZXW-supplementary data 1/967.xlsx]

## Sheet: Sheet1
Carbonic anhydrase 6 (Fragment) OS=Homo sapiens GN=CA6 PE=2 SV=1 - [F8W148_HUMAN]
Lactoperoxidase OS=Homo sapiens GN=LPO PE=1 SV=2 - [PERL_HUMAN]
Keratin, type I cytoskeletal 17 OS=Homo sapiens GN=KRT17 PE=1 SV=2 - [K1C17_HUMAN]
Nucleobindin-2 OS=Homo sapiens GN=NUCB2 PE=1 SV=2 - [NUCB2_HUMAN]
Gelsolin OS=Homo sapiens GN=GSN PE=1 SV=1 - [GELS_HUMAN]
Transketolase OS=Homo sapiens GN=TKT PE=2 SV=1 - [B4E022_HUMAN]
Desmoplakin OS=Homo sapiens GN=DSP PE=1 SV=3 - [DESP_HUMAN]
Ezrin OS=Homo sapiens GN=EZR PE=2 SV=2 - [E7EQR4_HUMAN]
Nucleobindin-1 OS=Homo sapiens GN=NUCB1 PE=1 SV=4 - [NUCB1_HUMAN]
Apolipoprotein E OS=Homo sapiens GN=APOE PE=1 SV=1 - [APOE_HUMAN]
Isoform 2 of Suprabasin OS=Homo sapiens GN=SBSN - [SBSN_HUMAN]
14-3-3 protein epsilon OS=Homo sapiens GN=YWHAE PE=1 SV=1 - [1433E_HUMAN]
Isoform 1 of Kallikrein-11 OS=Homo sapiens GN=KLK11 - [KLK11_HUMAN]
Serpin B13 OS=Homo sapiens GN=SERPINB13 PE=2 SV=1 - [F8WE70_HUMAN]
Serine protease HTRA1 OS=Homo sapiens GN=HTRA1 PE=1 SV=1 - [HTRA1_HUMAN]
Protein FAM3D OS=Homo sapiens GN=FAM3D PE=1 SV=1 - [FAM3D_HUMAN]
Isoform 2 of Golgi membrane protein 1 OS=Homo sapiens GN=GOLM1 - [GOLM1_HUMAN]
Isoform 4 of Mesothelin OS=Homo sapiens GN=MSLN - [MSLN_HUMAN]
Serum amyloid A protein OS=Homo sapiens GN=SAA1 PE=3 SV=1 - [E9PQD6_HUMAN]
Phosphatidylethanolamine-binding protein 4 OS=Homo sapiens GN=PEBP4 PE=1 SV=3 - [PEBP4_HUMAN]
Chondroadherin OS=Homo sapiens GN=CHAD PE=2 SV=2 - [CHAD_HUMAN]
Alcohol dehydrogenase class 4 mu/sigma chain OS=Homo sapiens GN=ADH7 PE=2 SV=1 - [E9PFG0_HUMAN]
Isoform 2 of Slit homolog 3 protein OS=Homo sapiens GN=SLIT3 - [SLIT3_HUMAN]
Cadherin-1 OS=Homo sapiens GN=CDH1 PE=1 SV=3 - [CADH1_HUMAN]
Isoform 3 of Complement C1q tumor necrosis factor-related protein 3 OS=Homo sapiens GN=C1QTNF3 - [C1QT3_HUMAN]
Carbonyl reductase [NADPH] 3 OS=Homo sapiens GN=CBR3 PE=1 SV=3 - [CBR3_HUMAN]
Isoform 2 of Malate dehydrogenase, cytoplasmic OS=Homo sapiens GN=MDH1 - [MDHC_HUMAN]
HLA class I histocompatibility antigen, Cw-17 alpha chain OS=Homo sapiens GN=HLA-C PE=1 SV=1 - [1C17_HUMAN]
Keratin, type II cuticular Hb4 OS=Homo sapiens GN=KRT84 PE=2 SV=2 - [KRT84_HUMAN]
Transaldolase OS=Homo sapiens GN=TALDO1 PE=2 SV=1 - [F2Z393_HUMAN]
C-C motif chemokine 28 OS=Homo sapiens GN=CCL28 PE=4 SV=1 - [D6RC73_HUMAN]
Keratinocyte proline-rich protein OS=Homo sapiens GN=KPRP PE=1 SV=1 - [KPRP_HUMAN]
Statherin OS=Homo sapiens GN=STATH PE=1 SV=2 - [STAT_HUMAN]
Kallikrein-10 OS=Homo sapiens GN=KLK10 PE=1 SV=3 - [KLK10_HUMAN]
Trypsin-3 (Fragment) OS=Homo sapiens GN=PRSS3 PE=2 SV=2 - [B1AN99_HUMAN]
Peptidyl-prolyl cis-trans isomerase A OS=Homo sapiens GN=PPIA PE=1 SV=2 - [PPIA_HUMAN]
Charged multivesicular body protein 4b OS=Homo sapiens GN=CHMP4B PE=1 SV=1 - [CHM4B_HUMAN]
Aspartate aminotransferase, mitochondrial OS=Homo sapiens GN=GOT2 PE=1 SV=3 - [AATM_HUMAN]
Beta-1,3-galactosyl-O-glycosyl-glycoprotein beta-1,6-N-acetylglucosaminyltransferase 3 OS=Homo sapiens GN=GCNT3 PE=2 SV=1 - [GCNT3_HUMAN]
Carbonic anhydrase 2 OS=Homo sapiens GN=CA2 PE=1 SV=2 - [CAH2_HUMAN]
Isoform 1B of Desmocollin-1 OS=Homo sapiens GN=DSC1 - [DSC1_HUMAN]
Ceruloplasmin OS=Homo sapiens GN=CP PE=2 SV=1 - [E9PFZ2_HUMAN]
Cysteine-rich secretory protein 2 OS=Homo sapiens GN=CRISP2 PE=1 SV=1 - [CRIS2_HUMAN]
Nucleoside diphosphate kinase A OS=Homo sapiens GN=NME1 PE=1 SV=1 - [NDKA_HUMAN]
Isoform 3 of Soluble calcium-activated nucleotidase 1 OS=Homo sapiens GN=CANT1 - [CANT1_HUMAN]
Isoform 4 of Cell growth regulator with EF hand domain protein 1 OS=Homo sapiens GN=CGREF1 - [CGRE1_HUMAN]
V-type proton ATPase subunit S1 OS=Homo sapiens GN=ATP6AP1 PE=1 SV=2 - [VAS1_HUMAN]
Melanotransferrin OS=Homo sapiens GN=MFI2 PE=1 SV=2 - [TRFM_HUMAN]
Trypsin-1 (Fragment) OS=Homo sapiens GN=PRSS1 PE=2 SV=1 - [H0Y8D1_HUMAN]
Protein FAM3B OS=Homo sapiens GN=FAM3B PE=1 SV=2 - [FAM3B_HUMAN]
Hypoxia up-regulated protein 1 OS=Homo sapiens GN=HYOU1 PE=3 SV=1 - [E9PL22_HUMAN]
Thioredoxin (Fragment) OS=Homo sapiens GN=PDIA3 PE=2 SV=1 - [H7BZJ3_HUMAN]
Isoform 4 of Rho GTPase-activating protein 7 OS=Homo sapiens GN=DLC1 - [RHG07_HUMAN]
Ig lambda chain V-II region WIN OS=Homo sapiens PE=1 SV=1 - [LV209_HUMAN]
Glutamine-rich protein 1 OS=Homo sapiens GN=QRICH1 PE=1 SV=1 - [QRIC1_HUMAN]
Isoform 4 of 45 kDa calcium-binding protein OS=Homo sapiens GN=SDF4 - [CAB45_HUMAN]
Beta-2-glycoprotein 1 OS=Homo sapiens GN=APOH PE=1 SV=3 - [APOH_HUMAN]
Isoform 1 of Plakophilin-1 OS=Homo sapiens GN=PKP1 - [PKP1_HUMAN]
Proline-rich protein 1 OS=Homo sapiens GN=PROL1 PE=1 SV=2 - [PROL1_HUMAN]
Ig kappa chain V-I region HK101 (Fragment) OS=Homo sapiens PE=4 SV=1 - [KV109_HUMAN]
Ankyrin repeat domain-containing protein 61 OS=Homo sapiens GN=ANKRD61 PE=4 SV=2 - [ANR61_HUMAN]
Ras and Rab interactor 3 OS=Homo sapiens GN=RIN3 PE=4 SV=1 - [G3V2I7_HUMAN]
Spectrin beta chain, non-erythrocytic 4 OS=Homo sapiens GN=SPTBN4 PE=2 SV=1 - [M0QZQ3_HUMAN]
Actin-related protein 2/3 complex subunit 4 OS=Homo sapiens GN=ARPC4 PE=2 SV=1 - [F8WDD7_HUMAN]
Retinal dehydrogenase 1 OS=Homo sapiens GN=ALDH1A1 PE=1 SV=2 - [AL1A1_HUMAN]
Superoxide dismutase [Cu-Zn] OS=Homo sapiens GN=SOD1 PE=2 SV=1 - [H7BYH4_HUMAN]
Calmodulin-like protein 5 OS=Homo sapiens GN=CALML5 PE=1 SV=2 - [CALL5_HUMAN]
Protein S100-A7 OS=Homo sapiens GN=S100A7 PE=1 SV=4 - [S10A7_HUMAN]
Ras-related protein Rab-3D OS=Homo sapiens GN=RAB3D PE=1 SV=1 - [RAB3D_HUMAN]
Isoform 2 of Kunitz-type protease inhibitor 2 OS=Homo sapiens GN=SPINT2 - [SPIT2_HUMAN]
Protogenin (Fragment) OS=Homo sapiens GN=PRTG PE=2 SV=1 - [H0YLD1_HUMAN]
Protein Hook homolog 1 OS=Homo sapiens GN=HOOK1 PE=2 SV=2 - [A8MU44_HUMAN]
Vimentin OS=Homo sapiens GN=VIM PE=3 SV=1 - [B0YJC4_HUMAN]
Peptidyl-prolyl cis-trans isomerase OS=Homo sapiens GN=FKBP12-Exip2 PE=4 SV=1 - [Q1JUQ5_HUMAN]
Toll-interacting protein OS=Homo sapiens GN=TOLLIP PE=2 SV=1 - [E9PNS3_HUMAN]
Nucleoside diphosphate kinase OS=Homo sapiens GN=NME3 PE=2 SV=1 - [H3BPR2_HUMAN]
IL6ST nirs variant 3 OS=Homo sapiens GN=IL6ST PE=2 SV=1 - [Q5FC05_HUMAN]
Isoform 6 of High affinity cAMP-specific and IBMX-insensitive 3',5'-cyclic phosphodiesterase 8A OS=Homo sapiens GN=PDE8A - [PDE8A_HUMAN]
Complement decay-accelerating factor OS=Homo sapiens GN=CD55 PE=2 SV=1 - [H7BY55_HUMAN]
Caspase-14 OS=Homo sapiens GN=CASP14 PE=1 SV=2 - [CASPE_HUMAN]
Ribonuclease 4 OS=Homo sapiens GN=RNASE4 PE=1 SV=3 - [RNAS4_HUMAN]
Dipeptidyl peptidase 1 (Fragment) OS=Homo sapiens GN=CTSC PE=4 SV=2 - [H0YCY8_HUMAN]
Complement C1r subcomponent-like protein OS=Homo sapiens GN=C1RL PE=2 SV=1 - [F5H2Z5_HUMAN]
Kallikrein-13 OS=Homo sapiens GN=KLK13 PE=1 SV=1 - [KLK13_HUMAN]
Aquaporin-5 OS=Homo sapiens GN=AQP5 PE=1 SV=1 - [AQP5_HUMAN]
Deoxyribonuclease-2-alpha (Fragment) OS=Homo sapiens GN=DNASE2 PE=2 SV=1 - [K7ENE5_HUMAN]
Transmembrane protease serine 11B OS=Homo sapiens GN=TMPRSS11B PE=2 SV=3 - [TM11B_HUMAN]
Endoplasmic reticulum resident protein 44 OS=Homo sapiens GN=ERP44 PE=1 SV=1 - [ERP44_HUMAN]
CD63 antigen (Fragment) OS=Homo sapiens GN=CD63 PE=2 SV=1 - [F8VNT9_HUMAN]
Out at first protein homolog OS=Homo sapiens GN=OAF PE=2 SV=1 - [E9PJ29_HUMAN]
Aminopeptidase N OS=Homo sapiens GN=ANPEP PE=1 SV=4 - [AMPN_HUMAN]
Alpha-1,3-mannosyl-glycoprotein 2-beta-N-acetylglucosaminyltransferase OS=Homo sapiens GN=MGAT1 PE=2 SV=2 - [MGAT1_HUMAN]
Furin OS=Homo sapiens GN=FURIN PE=1 SV=2 - [FURIN_HUMAN]
Angiogenin OS=Homo sapiens GN=ANG PE=1 SV=1 - [ANGI_HUMAN]
4-trimethylaminobutyraldehyde dehydrogenase OS=Homo sapiens GN=ALDH9A1 PE=2 SV=1 - [B4DXY7_HUMAN]
Folate receptor alpha OS=Homo sapiens GN=FOLR1 PE=1 SV=3 - [FOLR1_HUMAN]
UPF0378 protein KIAA0100 (Fragment) OS=Homo sapiens GN=KIAA0100 PE=2 SV=1 - [K7EQR3_HUMAN]
Palmitoyl-protein thioesterase 1 OS=Homo sapiens GN=PPT1 PE=2 SV=1 - [E9PSE5_HUMAN]
Gamma-interferon-inducible lysosomal thiol reductase (Fragment) OS=Homo sapiens GN=IFI30 PE=4 SV=2 - [M0QZG3_HUMAN]
Lysosome-associated membrane glycoprotein 1 OS=Homo sapiens GN=LAMP1 PE=2 SV=1 - [B4DWL3_HUMAN]
Neurofascin OS=Homo sapiens GN=NFASC PE=2 SV=1 - [D6RBU5_HUMAN]
26S proteasome non-ATPase regulatory subunit 7 OS=Homo sapiens GN=PSMD7 PE=2 SV=1 - [B4DXI8_HUMAN]
Chitinase domain-containing protein 1 (Fragment) OS=Homo sapiens GN=CHID1 PE=2 SV=1 - [E9PKF1_HUMAN]
Ig lambda chain V-II region VIL OS=Homo sapiens PE=1 SV=1 - [LV208_HUMAN]
Isoform 2 of Midkine OS=Homo sapiens GN=MDK - [MK_HUMAN]
Myb-related protein A OS=Homo sapiens GN=MYBL1 PE=2 SV=1 - [E7EWZ1_HUMAN]
Tumor necrosis factor ligand superfamily member 13 OS=Homo sapiens GN=TNFSF13 PE=2 SV=1 - [K7EJ28_HUMAN]
Kaliocin-1 OS=Homo sapiens GN=LTF PE=2 SV=1 - [E7ER44_HUMAN]
Keratin, type II cytoskeletal 1b OS=Homo sapiens GN=KRT77 PE=2 SV=3 - [K2C1B_HUMAN]
Lysyl oxidase homolog 2 OS=Homo sapiens GN=LOXL2 PE=1 SV=1 - [LOXL2_HUMAN]
Keratin, type I cytoskeletal 27 OS=Homo sapiens GN=KRT27 PE=1 SV=2 - [K1C27_HUMAN]
Isoform 2 of Alpha-1-antitrypsin OS=Homo sapiens GN=SERPINA1 - [A1AT_HUMAN]
Isoform 6 of Tropomyosin alpha-3 chain OS=Homo sapiens GN=TPM3 - [TPM3_HUMAN]
Tropomyosin alpha-1 chain OS=Homo sapiens GN=TPM1 PE=1 SV=2 - [TPM1_HUMAN]
Isoform 2 of 14-3-3 protein sigma OS=Homo sapiens GN=SFN - [1433S_HUMAN]
Alpha-actinin-1 OS=Homo sapiens GN=ACTN1 PE=2 SV=1 - [H9KV75_HUMAN]
Keratin, type I cytoskeletal 24 OS=Homo sapiens GN=KRT24 PE=1 SV=1 - [K1C24_HUMAN]
Haptoglobin (Fragment) OS=Homo sapiens GN=HP PE=3 SV=1 - [J3QLC9_HUMAN]
Tropomyosin beta chain OS=Homo sapiens GN=TPM2 PE=1 SV=1 - [TPM2_HUMAN]
Ig kappa chain V-IV region B17 OS=Homo sapiens PE=2 SV=1 - [KV404_HUMAN]
Heat shock 70 kDa protein 1-like OS=Homo sapiens GN=HSPA1L PE=1 SV=2 - [HS71L_HUMAN]
Isoform Gnas-2 of Guanine nucleotide-binding protein G(s) subunit alpha isoforms short OS=Homo sapiens GN=GNAS - [GNAS2_HUMAN]
Isoform 4 of Phospholipid transfer protein OS=Homo sapiens GN=PLTP - [PLTP_HUMAN]
Isoform 2 of Keratin, type II cytoskeletal 78 OS=Homo sapiens GN=KRT78 - [K2C78_HUMAN]
Neutral alpha-glucosidase AB OS=Homo sapiens GN=GANAB PE=2 SV=1 - [F5H6X6_HUMAN]
Kallikrein-12 OS=Homo sapiens GN=KLK12 PE=1 SV=1 - [KLK12_HUMAN]
Cofilin-1 (Fragment) OS=Homo sapiens GN=CFL1 PE=2 SV=1 - [E9PQB7_HUMAN]
Histone H2A type 1-H OS=Homo sapiens GN=HIST1H2AH PE=1 SV=3 - [H2A1H_HUMAN]
Granulins OS=Homo sapiens GN=GRN PE=1 SV=2 - [GRN_HUMAN]
Monocyte differentiation antigen CD14, urinary form (Fragment) OS=Homo sapiens GN=CD14 PE=2 SV=1 - [D6RFL4_HUMAN]
Isoform 2 of Chitinase-3-like protein 2 OS=Homo sapiens GN=CHI3L2 - [CH3L2_HUMAN]
Na(+)/H(+) exchange regulatory cofactor NHE-RF1 (Fragment) OS=Homo sapiens GN=SLC9A3R1 PE=2 SV=1 - [J3QRP6_HUMAN]
Heat shock cognate 71 kDa protein (Fragment) OS=Homo sapiens GN=HSPA8 PE=2 SV=1 - [E9PN25_HUMAN]
Isoform 2 of Macrophage-capping protein OS=Homo sapiens GN=CAPG - [CAPG_HUMAN]
Renin receptor (Fragment) OS=Homo sapiens GN=ATP6AP2 PE=2 SV=1 - [H7C240_HUMAN]
Tubulin beta chain OS=Homo sapiens GN=TUBB PE=3 SV=1 - [Q5ST81_HUMAN]
Mucin-1 subunit alpha OS=Homo sapiens GN=MUC1 PE=2 SV=1 - [B1AVQ7_HUMAN]
Protein OS-9 (Fragment) OS=Homo sapiens GN=OS9 PE=2 SV=1 - [F8W1V2_HUMAN]
Protein disulfide-isomerase OS=Homo sapiens GN=P4HB PE=2 SV=2 - [H7BZ94_HUMAN]
HLA class I histocompatibility antigen, Cw-15 alpha chain OS=Homo sapiens GN=HLA-C PE=1 SV=1 - [1C15_HUMAN]
Isoform 2 of Ras-related protein Rap-1b OS=Homo sapiens GN=RAP1B - [RAP1B_HUMAN]
Cellular retinoic acid-binding protein 2 OS=Homo sapiens GN=CRABP2 PE=1 SV=2 - [RABP2_HUMAN]
Guanine nucleotide-binding protein G(k) subunit alpha OS=Homo sapiens GN=GNAI3 PE=1 SV=3 - [GNAI3_HUMAN]
Isoform 2 of Proteasome subunit alpha type-7 OS=Homo sapiens GN=PSMA7 - [PSA7_HUMAN]
Isoform 2 of WAP four-disulfide core domain protein 2 OS=Homo sapiens GN=WFDC2 - [WFDC2_HUMAN]
Neuroserpin OS=Homo sapiens GN=SERPINI1 PE=1 SV=1 - [NEUS_HUMAN]
Nucleoside diphosphate kinase B OS=Homo sapiens GN=NME2 PE=1 SV=1 - [NDKB_HUMAN]
Protein CutA OS=Homo sapiens GN=CUTA PE=2 SV=1 - [C9IZG4_HUMAN]
Disintegrin and metalloproteinase domain-containing protein 9 OS=Homo sapiens GN=ADAM9 PE=2 SV=1 - [C9J6H5_HUMAN]
Intelectin-1 OS=Homo sapiens GN=ITLN1 PE=1 SV=1 - [ITLN1_HUMAN]
Isoform 2 of Cathepsin S OS=Homo sapiens GN=CTSS - [CATS_HUMAN]
Pigment epithelium-derived factor (Fragment) OS=Homo sapiens GN=SERPINF1 PE=2 SV=1 - [I3L4Z0_HUMAN]
Proteasome activator complex subunit 1 OS=Homo sapiens GN=PSME1 PE=2 SV=1 - [H0YNE3_HUMAN]
Isoform 9 of Calumenin OS=Homo sapiens GN=CALU - [CALU_HUMAN]
HLA class I histocompatibility antigen, B-40 alpha chain OS=Homo sapiens GN=HLA-B PE=1 SV=1 - [1B40_HUMAN]
Secreted glypican-4 OS=Homo sapiens GN=GPC4 PE=2 SV=1 - [B4E2C0_HUMAN]
Uncharacterized protein OS=Homo sapiens GN=NPEPPS PE=2 SV=1 - [B7Z463_HUMAN]
Alpha-N-acetylglucosaminidase OS=Homo sapiens GN=NAGLU PE=1 SV=2 - [ANAG_HUMAN]
Collagen alpha-1(I) chain OS=Homo sapiens GN=COL1A1 PE=1 SV=5 - [CO1A1_HUMAN]
Myosin-8 OS=Homo sapiens GN=MYH8 PE=1 SV=3 - [MYH8_HUMAN]
Elongation factor 1-delta OS=Homo sapiens GN=EEF1D PE=2 SV=1 - [E9PN91_HUMAN]
Protein NDRG1 OS=Homo sapiens GN=NDRG1 PE=1 SV=1 - [NDRG1_HUMAN]
Collagen alpha-1(XIV) chain (Fragment) OS=Homo sapiens GN=COL14A1 PE=2 SV=1 - [J3QT83_HUMAN]
Cornifin-B OS=Homo sapiens GN=SPRR1B PE=2 SV=1 - [E7ETD7_HUMAN]
Actin-related protein 2/3 complex subunit 3 (Fragment) OS=Homo sapiens GN=ARPC3 PE=2 SV=1 - [F8VR50_HUMAN]
Tubulin beta-1 chain OS=Homo sapiens GN=TUBB1 PE=1 SV=1 - [TBB1_HUMAN]
Calpain small subunit 1 (Fragment) OS=Homo sapiens GN=CAPNS1 PE=2 SV=1 - [K7EM73_HUMAN]
Ig lambda chain V-IV region MOL OS=Homo sapiens PE=1 SV=1 - [LV405_HUMAN]
Phosphatidylinositol 4,5-bisphosphate 3-kinase catalytic subunit alpha isoform OS=Homo sapiens GN=PIK3CA PE=1 SV=2 - [PK3CA_HUMAN]
Beta-mannosidase OS=Homo sapiens GN=MANBA PE=2 SV=1 - [E9PFW2_HUMAN]
Proteasome subunit alpha type OS=Homo sapiens GN=PSMA6 PE=3 SV=1 - [G3V3U4_HUMAN]
Proteasome (Prosome, macropain) subunit, beta type, 7, isoform CRA_b OS=Homo sapiens GN=PSMB7 PE=2 SV=1 - [B4E0P1_HUMAN]
Ribosome-binding protein 1 OS=Homo sapiens GN=RRBP1 PE=2 SV=1 - [F8W7S5_HUMAN]
Electron transfer flavoprotein subunit alpha, mitochondrial OS=Homo sapiens GN=ETFA PE=2 SV=1 - [H0YK49_HUMAN]
Homeobox protein TGIF2 OS=Homo sapiens GN=TGIF2 PE=1 SV=1 - [TGIF2_HUMAN]
Mannosyl-oligosaccharide 1,2-alpha-mannosidase IA OS=Homo sapiens GN=MAN1A1 PE=1 SV=3 - [MA1A1_HUMAN]
DNA-directed RNA polymerases I, II, and III subunit RPABC1 OS=Homo sapiens GN=POLR2E PE=1 SV=4 - [RPAB1_HUMAN]
Tripartite motif-containing protein 48 OS=Homo sapiens GN=TRIM48 PE=2 SV=2 - [TRI48_HUMAN]
Nebulin OS=Homo sapiens GN=NEB PE=2 SV=1 - [J3QK84_HUMAN]
Bleomycin hydrolase OS=Homo sapiens GN=BLMH PE=4 SV=1 - [J3KS79_HUMAN]
Serpin B12 OS=Homo sapiens GN=SERPINB12 PE=1 SV=1 - [SPB12_HUMAN]
COP9 signalosome complex subunit 6 OS=Homo sapiens GN=COPS6 PE=2 SV=1 - [E7EM64_HUMAN]
Vinculin (Fragment) OS=Homo sapiens GN=VCL PE=2 SV=1 - [Q5JQ13_HUMAN]
Isoform 3 of F-box/WD repeat-containing protein 12 OS=Homo sapiens GN=FBXW12 - [FBW12_HUMAN]
Acid ceramidase OS=Homo sapiens GN=ASAH1 PE=2 SV=1 - [E7ERV9_HUMAN]
Estrogen-related receptor gamma (Fragment) OS=Homo sapiens GN=ESRRG PE=2 SV=1 - [C9JU32_HUMAN]
LIM/homeobox protein Lhx1 OS=Homo sapiens GN=LHX1 PE=1 SV=2 - [LHX1_HUMAN]
Transmembrane protein 87A OS=Homo sapiens GN=TMEM87A PE=2 SV=1 - [H3BRG0_HUMAN]
Perilipin-3 (Fragment) OS=Homo sapiens GN=PLIN3 PE=2 SV=1 - [K7ER39_HUMAN]
Isoform MLC3 of Myosin light chain 1/3, skeletal muscle isoform OS=Homo sapiens GN=MYL1 - [MYL1_HUMAN]
Complement C1r subcomponent OS=Homo sapiens GN=C1R PE=2 SV=1 - [F5H1V0_HUMAN]
Apolipoprotein A-II OS=Homo sapiens GN=APOA2 PE=4 SV=1 - [V9GYE3_HUMAN]
Protein AMBP OS=Homo sapiens GN=AMBP PE=3 SV=1 - [S4R3Y4_HUMAN]
Dehydrogenase/reductase SDR family member on chromosome X (Fragment) OS=Homo sapiens GN=DHRSX PE=4 SV=1 - [H7C5T6_HUMAN]
Isoform 2 of Transcription elongation factor, mitochondrial OS=Homo sapiens GN=TEFM - [TEFM_HUMAN]
Filamin-A (Fragment) OS=Homo sapiens GN=FLNA PE=2 SV=2 - [F8WE98_HUMAN]
F-box/LRR-repeat protein 12 (Fragment) OS=Homo sapiens GN=FBXL12 PE=2 SV=1 - [K7EPN7_HUMAN]
Uncharacterized protein (Fragment) OS=Homo sapiens PE=4 SV=1 - [J3QL48_HUMAN]
Carboxypeptidase E (Fragment) OS=Homo sapiens GN=CPE PE=2 SV=1 - [D6RF88_HUMAN]
CDKN2A-interacting protein OS=Homo sapiens GN=CDKN2AIP PE=1 SV=3 - [CARF_HUMAN]
Beta-taxilin OS=Homo sapiens GN=TXLNB PE=1 SV=3 - [TXLNB_HUMAN]
Protein transport protein Sec24A OS=Homo sapiens GN=SEC24A PE=1 SV=2 - [SC24A_HUMAN]
Protein YIF1A (Fragment) OS=Homo sapiens GN=YIF1A PE=2 SV=2 - [C9JST7_HUMAN]
Isoform 5 of FLYWCH-type zinc finger-containing protein 1 OS=Homo sapiens GN=FLYWCH1 - [FWCH1_HUMAN]
Isoform 9 of Myosin light chain kinase, smooth muscle OS=Homo sapiens GN=MYLK - [MYLK_HUMAN]
Dolichyl-diphosphooligosaccharide--protein glycosyltransferase subunit 1 OS=Homo sapiens GN=RPN1 PE=2 SV=1 - [B7Z4L4_HUMAN]
C2 domain-containing protein 3 (Fragment) OS=Homo sapiens GN=C2CD3 PE=2 SV=1 - [H7C288_HUMAN]
DNA polymerase alpha catalytic subunit OS=Homo sapiens GN=POLA1 PE=1 SV=2 - [DPOLA_HUMAN]
S100P-binding protein OS=Homo sapiens GN=S100PBP PE=2 SV=1 - [A8MTZ6_HUMAN]
Putative metaphase chromosome protein 1 OS=Homo sapiens GN=HSMCR30 PE=5 SV=1 - [MCP1_HUMAN]
6-phosphogluconolactonase (Fragment) OS=Homo sapiens GN=PGLS PE=2 SV=1 - [M0R261_HUMAN]
Rab GTPase-activating protein 1 OS=Homo sapiens GN=RABGAP1 PE=2 SV=1 - [B7Z2B4_HUMAN]
von Willebrand factor A domain-containing protein 3A (Fragment) OS=Homo sapiens GN=VWA3A PE=2 SV=2 - [H3BUS3_HUMAN]
E3 ubiquitin-protein ligase RNF31 OS=Homo sapiens GN=RNF31 PE=4 SV=1 - [H0YMG4_HUMAN]
Rabenosyn-5 OS=Homo sapiens GN=ZFYVE20 PE=1 SV=2 - [RBNS5_HUMAN]
Isoform 2 of Baculoviral IAP repeat-containing protein 1 OS=Homo sapiens GN=NAIP - [BIRC1_HUMAN]
Isoform 2 of Endophilin-A3 OS=Homo sapiens GN=SH3GL3 - [SH3G3_HUMAN]
Arpin OS=Homo sapiens GN=ARPIN PE=1 SV=1 - [ARPIN_HUMAN]
Ig heavy chain V-III region KOL OS=Homo sapiens PE=1 SV=1 - [HV311_HUMAN]
Isoform 2 of Zinc finger protein 235 OS=Homo sapiens GN=ZNF235 - [ZN235_HUMAN]
Isoform 3 of Uncharacterized protein C10orf68 OS=Homo sapiens GN=C10orf68 - [CJ068_HUMAN]
Isoform 2 of Microtubule-associated serine/threonine-protein kinase 4 OS=Homo sapiens GN=MAST4 - [MAST4_HUMAN]
Membrane-associated phosphatidylinositol transfer protein 3 OS=Homo sapiens GN=PITPNM3 PE=1 SV=2 - [PITM3_HUMAN]
Mucin-16 OS=Homo sapiens GN=MUC16 PE=1 SV=2 - [MUC16_HUMAN]
Isoform 3 of Sugar phosphate exchanger 2 OS=Homo sapiens GN=SLC37A2 - [SPX2_HUMAN]
Isoform B of Syntaxin-3 OS=Homo sapiens GN=STX3 - [STX3_HUMAN]
FCH domain only protein 1 (Fragment) OS=Homo sapiens GN=FCHO1 PE=2 SV=1 - [M0R1K4_HUMAN]
Leucine-rich repeat-containing G-protein-coupled receptor 6 OS=Homo sapiens GN=LGR6 PE=2 SV=1 - [D6R9F0_HUMAN]
Guanine nucleotide-binding protein G(I)/G(S)/G(O) subunit gamma-12 OS=Homo sapiens GN=GNG12 PE=1 SV=3 - [GBG12_HUMAN]
Isoform 2 of Separin OS=Homo sapiens GN=ESPL1 - [ESPL1_HUMAN]
MTMR1 protein OS=Homo sapiens GN=MTMR1 PE=2 SV=1 - [Q8NEC6_HUMAN]
Putative uncharacterized protein C9orf62 OS=Homo sapiens GN=C9orf62 PE=2 SV=1 - [CI062_HUMAN]
Annexin OS=Homo sapiens GN=ANXA4 PE=2 SV=1 - [B4DDF9_HUMAN]
Leucine-rich repeat-containing protein 28 OS=Homo sapiens GN=LRRC28 PE=2 SV=1 - [H0YKS9_HUMAN]
Uncharacterized protein C14orf93 (Fragment) OS=Homo sapiens GN=C14orf93 PE=2 SV=1 - [G3V2P0_HUMAN]
Macoilin OS=Homo sapiens GN=TMEM57 PE=1 SV=1 - [MACOI_HUMAN]
Palmitoyltransferase (Fragment) OS=Homo sapiens GN=ZDHHC2 PE=2 SV=1 - [E5RFZ7_HUMAN]
Protein FAM53C OS=Homo sapiens GN=FAM53C PE=2 SV=1 - [D6RE00_HUMAN]
Doublesex- and mab-3-related transcription factor A1 OS=Homo sapiens GN=DMRTA1 PE=2 SV=1 - [DMRTA_HUMAN]
Uncharacterized protein C12orf4 OS=Homo sapiens GN=C12orf4 PE=2 SV=1 - [CL004_HUMAN]
Isoform 2 of Tumor susceptibility gene 101 protein OS=Homo sapiens GN=TSG101 - [TS101_HUMAN]
Monoglyceride lipase (Fragment) OS=Homo sapiens GN=MGLL PE=2 SV=1 - [H7C599_HUMAN]
Ugl-Y3 (Fragment) OS=Homo sapiens GN=FN1 PE=2 SV=1 - [H0Y7Z1_HUMAN]
Brain-specific angiogenesis inhibitor 1-associated protein 2-like protein 1 OS=Homo sapiens GN=BAIAP2L1 PE=1 SV=2 - [BI2L1_HUMAN]
Thymidine kinase (Fragment) OS=Homo sapiens GN=TK1 PE=2 SV=1 - [K7ERJ1_HUMAN]
Collagen alpha-1(VI) chain OS=Homo sapiens GN=COL6A1 PE=1 SV=3 - [CO6A1_HUMAN]
N-acylethanolamine-hydrolyzing acid amidase (Fragment) OS=Homo sapiens GN=NAAA PE=4 SV=1 - [H0Y988_HUMAN]
Isoform 2 of Inactive phospholipase C-like protein 1 OS=Homo sapiens GN=PLCL1 - [PLCL1_HUMAN]
Protein phosphatase 1J (Fragment) OS=Homo sapiens GN=PPM1J PE=4 SV=1 - [S4R3I3_HUMAN]
Beta-hexosaminidase subunit beta (Fragment) OS=Homo sapiens GN=HEXB PE=4 SV=1 - [H0Y9B6_HUMAN]
ProSAAS OS=Homo sapiens GN=PCSK1N PE=1 SV=1 - [PCSK1_HUMAN]
Isoform 3 of Receptor tyrosine-protein kinase erbB-2 OS=Homo sapiens GN=ERBB2 - [ERBB2_HUMAN]
Isoform 3 of Cytokine-dependent hematopoietic cell linker OS=Homo sapiens GN=CLNK - [CLNK_HUMAN]
Centromere protein H (Fragment) OS=Homo sapiens GN=CENPH PE=4 SV=1 - [H0Y9E6_HUMAN]
Isoform Cytoplasmic of Fumarate hydratase, mitochondrial OS=Homo sapiens GN=FH - [FUMH_HUMAN]
Receptor-type tyrosine-protein phosphatase F (Fragment) OS=Homo sapiens GN=PTPRF PE=4 SV=1 - [H0Y4H1_HUMAN]
Mediator of RNA polymerase II transcription subunit 8 OS=Homo sapiens GN=MED8 PE=1 SV=2 - [MED8_HUMAN]
Uncharacterized protein (Fragment) OS=Homo sapiens PE=4 SV=2 - [H3BUA5_HUMAN]
Bone morphogenetic protein receptor type-2 OS=Homo sapiens GN=BMPR2 PE=1 SV=2 - [BMPR2_HUMAN]
Poly(U)-specific endoribonuclease OS=Homo sapiens GN=ENDOU PE=2 SV=1 - [B7Z7N4_HUMAN]
1,5-anhydro-D-fructose reductase OS=Homo sapiens GN=AKR1E2 PE=4 SV=1 - [G3V1C1_HUMAN]
Protein-glutamine gamma-glutamyltransferase K (Fragment) OS=Homo sapiens GN=TGM1 PE=2 SV=1 - [H0YMQ8_HUMAN]
Otolin-1 OS=Homo sapiens GN=OTOL1 PE=3 SV=1 - [OTOL1_HUMAN]
Cytochrome c oxidase subunit 4 isoform 2, mitochondrial OS=Homo sapiens GN=COX4I2 PE=1 SV=2 - [COX42_HUMAN]
Ryanodine receptor 2 OS=Homo sapiens GN=RYR2 PE=2 SV=1 - [H0YGL9_HUMAN]
Putative uncharacterized protein ENSP00000382790 OS=Homo sapiens PE=5 SV=3 - [YD021_HUMAN]
Peflin OS=Homo sapiens GN=PEF1 PE=1 SV=1 - [PEF1_HUMAN]
Myotubularin-related protein 14 OS=Homo sapiens GN=MTMR14 PE=2 SV=1 - [F8WCC0_HUMAN]
Mediator of RNA polymerase II transcription subunit 14 (Fragment) OS=Homo sapiens GN=MED14 PE=2 SV=1 - [H7C3E5_HUMAN]
TOMM20-like protein 1 OS=Homo sapiens GN=TOMM20L PE=2 SV=1 - [TO20L_HUMAN]
Formin-like protein 1 (Fragment) OS=Homo sapiens GN=FMNL1 PE=2 SV=1 - [K7EMY8_HUMAN]
Phosphatidylinositol transfer protein alpha isoform (Fragment) OS=Homo sapiens GN=PITPNA PE=2 SV=2 - [I3NI10_HUMAN]
MAM domain-containing protein 2 OS=Homo sapiens GN=MAMDC2 PE=2 SV=3 - [MAMC2_HUMAN]
Dystrobrevin alpha (Fragment) OS=Homo sapiens GN=DTNA PE=2 SV=1 - [K7ESB2_HUMAN]
Putative DNA-binding protein inhibitor ID-2B OS=Homo sapiens GN=ID2B PE=5 SV=1 - [ID2B_HUMAN]
Isoform 3 of Uncharacterized protein C4orf21 OS=Homo sapiens GN=C4orf21 - [CD021_HUMAN]
Isoform 2 of Ras-related protein Rab-1A OS=Homo sapiens GN=RAB1A - [RAB1A_HUMAN]
Cell division cycle 5-like protein OS=Homo sapiens GN=CDC5L PE=1 SV=2 - [CDC5L_HUMAN]
RanBP2-like and GRIP domain-containing protein 3 OS=Homo sapiens GN=RGPD3 PE=2 SV=2 - [RGPD3_HUMAN]
Vascular endothelial growth factor C OS=Homo sapiens GN=VEGFC PE=1 SV=1 - [VEGFC_HUMAN]
Isoform 3 of Adenylate kinase 9 OS=Homo sapiens GN=AK9 - [KAD9_HUMAN]
Ubiquitin thioesterase OTUB1 OS=Homo sapiens GN=OTUB1 PE=2 SV=1 - [F5GYN4_HUMAN]
Isoform 2 of F-box/WD repeat-containing protein 8 OS=Homo sapiens GN=FBXW8 - [FBXW8_HUMAN]
Isoform 2C2A' of Collagen alpha-2(VI) chain OS=Homo sapiens GN=COL6A2 - [CO6A2_HUMAN]
Nuclear autoantigen Sp-100 (Fragment) OS=Homo sapiens GN=SP100 PE=2 SV=2 - [C9JBL0_HUMAN]
Basic salivary proline-rich protein 2 OS=Homo sapiens GN=PRB2 PE=1 SV=3 - [PRB2_HUMAN]
Oligodendrocyte-myelin glycoprotein OS=Homo sapiens GN=OMG PE=1 SV=2 - [OMGP_HUMAN]
1-phosphatidylinositol 4,5-bisphosphate phosphodiesterase gamma-1 OS=Homo sapiens GN=PLCG1 PE=1 SV=1 - [PLCG1_HUMAN]
Fibrillin-3 OS=Homo sapiens GN=FBN3 PE=2 SV=3 - [FBN3_HUMAN]
ATP-binding cassette sub-family A member 13 OS=Homo sapiens GN=ABCA13 PE=2 SV=3 - [ABCAD_HUMAN]
Kinesin-like protein KIF11 OS=Homo sapiens GN=KIF11 PE=1 SV=2 - [KIF11_HUMAN]
LIM domain-containing protein ajuba OS=Homo sapiens GN=AJUBA PE=1 SV=1 - [AJUBA_HUMAN]
Rho-associated protein kinase 1 OS=Homo sapiens GN=ROCK1 PE=1 SV=1 - [ROCK1_HUMAN]
N-acetylglucosamine-1-phosphotransferase subunit gamma OS=Homo sapiens GN=GNPTG PE=1 SV=1 - [GNPTG_HUMAN]
Isoform 2 of Adenylosuccinate lyase OS=Homo sapiens GN=ADSL - [PUR8_HUMAN]
Olfactory receptor 4C13 OS=Homo sapiens GN=OR4C13 PE=2 SV=2 - [OR4CD_HUMAN]
Isoform Zeta of Forkhead box protein O4 OS=Homo sapiens GN=FOXO4 - [FOXO4_HUMAN]
Troponin C type 2 (Fast), isoform CRA_a OS=Homo sapiens GN=TNNC2 PE=4 SV=1 - [C9J7T9_HUMAN]
Leukotriene A-4 hydrolase OS=Homo sapiens GN=LTA4H PE=2 SV=1 - [B4DEH5_HUMAN]
Isoform Short of Protocadherin alpha-C1 OS=Homo sapiens GN=PCDHAC1 - [PCDC1_HUMAN]
Isoform 2 of Zinc finger protein 181 OS=Homo sapiens GN=ZNF181 - [ZN181_HUMAN]
Isoform 2 of Coiled-coil domain-containing protein 144A OS=Homo sapiens GN=CCDC144A - [C144A_HUMAN]
Sodium channel protein type 7 subunit alpha (Fragment) OS=Homo sapiens GN=SCN7A PE=2 SV=1 - [C9JII9_HUMAN]
Glucose-6-phosphate 1-dehydrogenase (Fragment) OS=Homo sapiens GN=G6PD PE=2 SV=1 - [E9PD92_HUMAN]
CD81 antigen (Fragment) OS=Homo sapiens GN=CD81 PE=2 SV=1 - [E9PQV4_HUMAN]
WD repeat-containing protein 72 (Fragment) OS=Homo sapiens GN=WDR72 PE=2 SV=1 - [H0YN02_HUMAN]
Coiled-coil domain-containing protein 78 (Fragment) OS=Homo sapiens GN=CCDC78 PE=2 SV=2 - [I3L158_HUMAN]
BTB/POZ domain-containing adapter for CUL3-mediated RhoA degradation protein 1 (Fragment) OS=Homo sapiens GN=KCTD13 PE=2 SV=1 - [I3L1U2_HUMAN]
Isoform 2 of Centrosomal protein of 55 kDa OS=Homo sapiens GN=CEP55 - [CEP55_HUMAN]
Isoform 3 of Bromo adjacent homology domain-containing 1 protein OS=Homo sapiens GN=BAHD1 - [BAHD1_HUMAN]
Alpha-amylase 2B OS=Homo sapiens GN=AMY2B PE=1 SV=1 - [AMY2B_HUMAN]
Kaliocin-1 (Fragment) OS=Homo sapiens GN=LTF PE=2 SV=1 - [E7EQB2_HUMAN]
Keratin, type II cytoskeletal 6C OS=Homo sapiens GN=KRT6C PE=1 SV=3 - [K2C6C_HUMAN]
Keratin, type I cytoskeletal 15 OS=Homo sapiens GN=KRT15 PE=1 SV=3 - [K1C15_HUMAN]
Keratin, type II cytoskeletal 73 OS=Homo sapiens GN=KRT73 PE=1 SV=1 - [K2C73_HUMAN]
Keratin, type II cytoskeletal 3 OS=Homo sapiens GN=KRT3 PE=1 SV=3 - [K2C3_HUMAN]
Alpha-1-antitrypsin OS=Homo sapiens GN=SERPINA1 PE=1 SV=3 - [A1AT_HUMAN]
Keratin, type II cytoskeletal 78 OS=Homo sapiens GN=KRT78 PE=2 SV=2 - [K2C78_HUMAN]
Ig kappa chain V-I region AG OS=Homo sapiens PE=1 SV=1 - [KV101_HUMAN]
Ig kappa chain V-I region Rei OS=Homo sapiens PE=1 SV=1 - [KV115_HUMAN]
SPARC-like protein 1 OS=Homo sapiens GN=SPARCL1 PE=1 SV=2 - [SPRL1_HUMAN]
Keratin, type II cytoskeletal 8 OS=Homo sapiens GN=KRT8 PE=1 SV=7 - [K2C8_HUMAN]
Ig kappa chain V-III region HIC OS=Homo sapiens PE=2 SV=2 - [KV313_HUMAN]
Heat shock cognate 71 kDa protein OS=Homo sapiens GN=HSPA8 PE=2 SV=1 - [E9PKE3_HUMAN]
Tubulin beta chain OS=Homo sapiens GN=TUBB PE=1 SV=2 - [TBB5_HUMAN]
Isoform 2 of Alpha-actinin-1 OS=Homo sapiens GN=ACTN1 - [ACTN1_HUMAN]
Keratin, type II cytoskeletal 7 OS=Homo sapiens GN=KRT7 PE=1 SV=5 - [K2C7_HUMAN]
Tubulin alpha-1C chain OS=Homo sapiens GN=TUBA1C PE=1 SV=1 - [TBA1C_HUMAN]
Periplakin OS=Homo sapiens GN=PPL PE=2 SV=1 - [K7EKI8_HUMAN]
Ig kappa chain V-IV region (Fragment) OS=Homo sapiens GN=IGKV4-1 PE=4 SV=1 - [KV401_HUMAN]
Envoplakin OS=Homo sapiens GN=EVPL PE=1 SV=3 - [EVPL_HUMAN]
Isoform 2 of Keratin, type II cytoskeletal 80 OS=Homo sapiens GN=KRT80 - [K2C80_HUMAN]
Chloride intracellular channel protein 3 OS=Homo sapiens GN=CLIC3 PE=1 SV=2 - [CLIC3_HUMAN]
Phospholipid transfer protein OS=Homo sapiens GN=PLTP PE=1 SV=1 - [PLTP_HUMAN]
Alpha-crystallin B chain (Fragment) OS=Homo sapiens GN=CRYAB PE=2 SV=1 - [E9PR44_HUMAN]
Tubulin beta-6 chain OS=Homo sapiens GN=TUBB6 PE=1 SV=1 - [TBB6_HUMAN]
Keratin, type I cytoskeletal 18 OS=Homo sapiens GN=KRT18 PE=3 SV=1 - [F8VZY9_HUMAN]
ATP synthase subunit beta (Fragment) OS=Homo sapiens GN=ATP5B PE=3 SV=1 - [H0YH81_HUMAN]
Isoform C of Prelamin-A/C OS=Homo sapiens GN=LMNA - [LMNA_HUMAN]
Histone H3 (Fragment) OS=Homo sapiens GN=H3F3B PE=2 SV=1 - [K7EK07_HUMAN]
Isoform 2 of Histone H2A.V OS=Homo sapiens GN=H2AFV - [H2AV_HUMAN]
Aldehyde dehydrogenase, dimeric NADP-preferring (Fragment) OS=Homo sapiens GN=ALDH3A1 PE=2 SV=1 - [C9JMC5_HUMAN]
ADP-ribosylation factor 3 OS=Homo sapiens GN=ARF3 PE=1 SV=2 - [ARF3_HUMAN]
Histone H3.1 OS=Homo sapiens GN=HIST1H3A PE=1 SV=2 - [H31_HUMAN]
ADP-ribosylation factor 5 (Fragment) OS=Homo sapiens GN=ARF5 PE=3 SV=1 - [C9J1Z8_HUMAN]
Eukaryotic translation initiation factor 5A-1 (Fragment) OS=Homo sapiens GN=EIF5A PE=2 SV=2 - [I3L397_HUMAN]
Fibromodulin OS=Homo sapiens GN=FMOD PE=1 SV=2 - [FMOD_HUMAN]
Serum amyloid A-2 protein OS=Homo sapiens GN=SAA2 PE=1 SV=1 - [SAA2_HUMAN]
Filaggrin OS=Homo sapiens GN=FLG PE=1 SV=3 - [FILA_HUMAN]
ADP-ribosylation factor 4 (Fragment) OS=Homo sapiens GN=ARF4 PE=2 SV=1 - [C9JPM4_HUMAN]
Creatine kinase U-type, mitochondrial OS=Homo sapiens GN=CKMT1A PE=1 SV=1 - [KCRU_HUMAN]
Isoform 2 of ATP synthase subunit alpha, mitochondrial OS=Homo sapiens GN=ATP5A1 - [ATPA_HUMAN]
Uncharacterized protein OS=Homo sapiens GN=TPM3 PE=2 SV=1 - [Q5VU59_HUMAN]
Isoform 3 of Sciellin OS=Homo sapiens GN=SCEL - [SCEL_HUMAN]
Isoform 3 of Chitinase-3-like protein 2 OS=Homo sapiens GN=CHI3L2 - [CH3L2_HUMAN]
Transmembrane protease serine 11D OS=Homo sapiens GN=TMPRSS11D PE=1 SV=1 - [TM11D_HUMAN]
Isocitrate dehydrogenase [NADP], mitochondrial OS=Homo sapiens GN=IDH2 PE=1 SV=2 - [IDHP_HUMAN]
Isoform Cytoplasmic+peroxisomal of Peroxiredoxin-5, mitochondrial OS=Homo sapiens GN=PRDX5 - [PRDX5_HUMAN]
Isoform 4 of Perilipin-3 OS=Homo sapiens GN=PLIN3 - [PLIN3_HUMAN]
Anterior gradient protein 2 homolog (Fragment) OS=Homo sapiens GN=AGR2 PE=2 SV=1 - [C9J3E2_HUMAN]
Annexin A8 OS=Homo sapiens GN=ANXA8 PE=1 SV=3 - [ANXA8_HUMAN]
Voltage-dependent anion-selective channel protein 1 OS=Homo sapiens GN=VDAC1 PE=1 SV=2 - [VDAC1_HUMAN]
Histone H2A type 2-B OS=Homo sapiens GN=HIST2H2AB PE=1 SV=3 - [H2A2B_HUMAN]
Isoform Short of Beta-1,4-galactosyltransferase 1 OS=Homo sapiens GN=B4GALT1 - [B4GT1_HUMAN]
Calpain small subunit 1 (Fragment) OS=Homo sapiens GN=CAPNS1 PE=2 SV=2 - [K7EIV0_HUMAN]
Kallikrein-12 OS=Homo sapiens GN=KLK12 PE=2 SV=1 - [E9PR22_HUMAN]
Protein S100-A16 OS=Homo sapiens GN=S100A16 PE=1 SV=1 - [S10AG_HUMAN]
Protein S100-A14 OS=Homo sapiens GN=S100A14 PE=1 SV=1 - [S10AE_HUMAN]
Rab GDP dissociation inhibitor beta (Fragment) OS=Homo sapiens GN=GDI2 PE=2 SV=1 - [Q5SX87_HUMAN]
Histone H1.2 OS=Homo sapiens GN=HIST1H1C PE=1 SV=2 - [H12_HUMAN]
Cell division control protein 42 homolog OS=Homo sapiens GN=CDC42 PE=1 SV=2 - [CDC42_HUMAN]
Filamin-A OS=Homo sapiens GN=FLNA PE=2 SV=1 - [Q5HY54_HUMAN]
40S ribosomal protein S4, X isoform OS=Homo sapiens GN=RPS4X PE=1 SV=2 - [RS4X_HUMAN]
40S ribosomal protein SA (Fragment) OS=Homo sapiens GN=RPSA PE=3 SV=2 - [C9J9K3_HUMAN]
Isoform 2 of Voltage-dependent anion-selective channel protein 2 OS=Homo sapiens GN=VDAC2 - [VDAC2_HUMAN]
Apolipoprotein A-II OS=Homo sapiens GN=APOA2 PE=1 SV=1 - [APOA2_HUMAN]
Plastin-3 OS=Homo sapiens GN=PLS3 PE=2 SV=1 - [B7Z6M1_HUMAN]
Isoform 2 of Monoglyceride lipase OS=Homo sapiens GN=MGLL - [MGLL_HUMAN]
Involucrin OS=Homo sapiens GN=IVL PE=2 SV=1 - [J3KPN6_HUMAN]
F-actin-capping protein subunit beta (Fragment) OS=Homo sapiens GN=CAPZB PE=2 SV=1 - [F6USW4_HUMAN]
Isoform C of Protein CutA OS=Homo sapiens GN=CUTA - [CUTA_HUMAN]
Renin receptor OS=Homo sapiens GN=ATP6AP2 PE=2 SV=1 - [B7Z9I3_HUMAN]
Isoform 3 of Ras-related protein Rap-1b OS=Homo sapiens GN=RAP1B - [RAP1B_HUMAN]
6-phosphogluconolactonase OS=Homo sapiens GN=PGLS PE=1 SV=2 - [6PGL_HUMAN]
Isoform 2 of Receptor-type tyrosine-protein phosphatase F OS=Homo sapiens GN=PTPRF - [PTPRF_HUMAN]
2,4-dienoyl-CoA reductase, mitochondrial (Fragment) OS=Homo sapiens GN=DECR1 PE=2 SV=1 - [E5RJD2_HUMAN]
Tumor-associated calcium signal transducer 2 OS=Homo sapiens GN=TACSTD2 PE=1 SV=3 - [TACD2_HUMAN]
Calnexin OS=Homo sapiens GN=CANX PE=1 SV=2 - [CALX_HUMAN]
60S acidic ribosomal protein P0 (Fragment) OS=Homo sapiens GN=RPLP0 PE=3 SV=1 - [F8VPE8_HUMAN]
Protein NDRG2 (Fragment) OS=Homo sapiens GN=NDRG2 PE=2 SV=1 - [G3V2I9_HUMAN]
Neuroblast differentiation-associated protein AHNAK OS=Homo sapiens GN=AHNAK PE=1 SV=2 - [AHNK_HUMAN]
Isoform 2 of Angiopoietin-1 OS=Homo sapiens GN=ANGPT1 - [ANGP1_HUMAN]
Paragranulin (Fragment) OS=Homo sapiens GN=GRN PE=4 SV=1 - [K7EKL3_HUMAN]
Calmodulin OS=Homo sapiens GN=CALM2 PE=2 SV=1 - [E7EMB3_HUMAN]
60S acidic ribosomal protein P2 OS=Homo sapiens GN=RPLP2 PE=1 SV=1 - [RLA2_HUMAN]
Acid ceramidase OS=Homo sapiens GN=ASAH1 PE=2 SV=1 - [E7EMM4_HUMAN]
40S ribosomal protein S2 (Fragment) OS=Homo sapiens GN=RPS2 PE=3 SV=1 - [H0YEN5_HUMAN]
Phosphatidylinositol transfer protein alpha isoform OS=Homo sapiens GN=PITPNA PE=2 SV=1 - [I3L471_HUMAN]
WAP four-disulfide core domain protein 2 OS=Homo sapiens GN=WFDC2 PE=1 SV=2 - [WFDC2_HUMAN]
Isoform 3 of Protein NDRG1 OS=Homo sapiens GN=NDRG1 - [NDRG1_HUMAN]
Ammonium transporter Rh type C (Fragment) OS=Homo sapiens GN=RHCG PE=4 SV=1 - [H0YM79_HUMAN]
Apolipoprotein A-IV OS=Homo sapiens GN=APOA4 PE=1 SV=3 - [APOA4_HUMAN]
Electron transfer flavoprotein subunit alpha, mitochondrial (Fragment) OS=Homo sapiens GN=ETFA PE=4 SV=2 - [H0YL12_HUMAN]
Alpha-N-acetylgalactosaminide alpha-2,6-sialyltransferase 1 OS=Homo sapiens GN=ST6GALNAC1 PE=4 SV=1 - [G3XAD9_HUMAN]
Isoform 2 of Translationally-controlled tumor protein OS=Homo sapiens GN=TPT1 - [TCTP_HUMAN]
Isoform 1 of Retinoic acid receptor responder protein 1 OS=Homo sapiens GN=RARRES1 - [TIG1_HUMAN]
Flavin reductase (NADPH) OS=Homo sapiens GN=BLVRB PE=1 SV=3 - [BLVRB_HUMAN]
Dystroglycan OS=Homo sapiens GN=DAG1 PE=1 SV=2 - [DAG1_HUMAN]
Prohibitin OS=Homo sapiens GN=PHB PE=1 SV=1 - [PHB_HUMAN]
Phospholipase A2, membrane associated OS=Homo sapiens GN=PLA2G2A PE=1 SV=2 - [PA2GA_HUMAN]
Proteasome activator complex subunit 2 OS=Homo sapiens GN=PSME2 PE=4 SV=1 - [H0YM70_HUMAN]
Serum paraoxonase/arylesterase 1 OS=Homo sapiens GN=PON1 PE=1 SV=3 - [PON1_HUMAN]
Kinase suppressor of Ras 2 OS=Homo sapiens GN=KSR2 PE=2 SV=1 - [E9PB13_HUMAN]
Guanine nucleotide-binding protein subunit beta-2-like 1 (Fragment) OS=Homo sapiens GN=GNB2L1 PE=2 SV=1 - [D6RFX4_HUMAN]
15 kDa selenoprotein OS=Homo sapiens GN=SEP15 PE=1 SV=3 - [SEP15_HUMAN]
Isoform 2 of Niban-like protein 1 OS=Homo sapiens GN=FAM129B - [NIBL1_HUMAN]
Carboxypeptidase D OS=Homo sapiens GN=CPD PE=1 SV=2 - [CBPD_HUMAN]
Rho-related GTP-binding protein RhoC (Fragment) OS=Homo sapiens GN=RHOC PE=2 SV=1 - [Q5JR07_HUMAN]
Lipolysis-stimulated lipoprotein receptor OS=Homo sapiens GN=LSR PE=2 SV=1 - [B4DKL4_HUMAN]
S-formylglutathione hydrolase (Fragment) OS=Homo sapiens GN=ESD PE=4 SV=1 - [H7BZT7_HUMAN]
Endoplasmic reticulum resident protein 29 OS=Homo sapiens GN=ERP29 PE=2 SV=1 - [F8VY02_HUMAN]
Isoform PSMA' of Glutamate carboxypeptidase 2 OS=Homo sapiens GN=FOLH1 - [FOLH1_HUMAN]
Heterogeneous nuclear ribonucleoprotein D0 (Fragment) OS=Homo sapiens GN=HNRNPD PE=2 SV=2 - [D6RF44_HUMAN]
Isoform 6 of Protein OS-9 OS=Homo sapiens GN=OS9 - [OS9_HUMAN]
Isoform 2 of Histone H1.0 OS=Homo sapiens GN=H1F0 - [H10_HUMAN]
Destrin OS=Homo sapiens GN=DSTN PE=2 SV=1 - [F6RFD5_HUMAN]
ADP-ribosylation factor 6 OS=Homo sapiens GN=ARF6 PE=1 SV=2 - [ARF6_HUMAN]
SH3 domain-binding glutamic acid-rich-like protein 3 OS=Homo sapiens GN=SH3BGRL3 PE=1 SV=1 - [SH3L3_HUMAN]
Isoform 2 of Heterogeneous nuclear ribonucleoprotein A1 OS=Homo sapiens GN=HNRNPA1 - [ROA1_HUMAN]
Isoform 6 of Non-specific lipid-transfer protein OS=Homo sapiens GN=SCP2 - [NLTP_HUMAN]
60S ribosomal protein L8 (Fragment) OS=Homo sapiens GN=RPL8 PE=2 SV=1 - [E9PKZ0_HUMAN]
Eosinophil cationic protein OS=Homo sapiens GN=RNASE3 PE=1 SV=2 - [ECP_HUMAN]
Cytochrome b-c1 complex subunit 2, mitochondrial OS=Homo sapiens GN=UQCRC2 PE=2 SV=1 - [H3BRG4_HUMAN]
Cellular retinoic acid-binding protein 2 (Fragment) OS=Homo sapiens GN=CRABP2 PE=2 SV=1 - [Q5SYZ4_HUMAN]
Golgi-associated plant pathogenesis-related protein 1 OS=Homo sapiens GN=GLIPR2 PE=2 SV=1 - [Q5VZR0_HUMAN]
Citrate synthase OS=Homo sapiens GN=CS PE=2 SV=1 - [B4DJV2_HUMAN]
Ras-related protein Rab-11A (Fragment) OS=Homo sapiens GN=RAB11A PE=2 SV=1 - [H3BMH2_HUMAN]
Calpastatin (Fragment) OS=Homo sapiens GN=CAST PE=4 SV=1 - [H0Y9H6_HUMAN]
DnaJ homolog subfamily B member 9 OS=Homo sapiens GN=DNAJB9 PE=1 SV=1 - [DNJB9_HUMAN]
60S ribosomal protein L29 OS=Homo sapiens GN=RPL29 PE=1 SV=2 - [RL29_HUMAN]
Myotrophin OS=Homo sapiens GN=MTPN PE=2 SV=1 - [C9JL85_HUMAN]
Putative Ras-related protein Rab-1C OS=Homo sapiens GN=RAB1C PE=5 SV=2 - [RAB1C_HUMAN]
Putative histone H2B type 2-D OS=Homo sapiens GN=HIST2H2BD PE=5 SV=3 - [H2B2D_HUMAN]
Dipeptidyl peptidase 2 OS=Homo sapiens GN=DPP7 PE=1 SV=3 - [DPP2_HUMAN]
Vesicular integral-membrane protein VIP36 OS=Homo sapiens GN=LMAN2 PE=1 SV=1 - [LMAN2_HUMAN]
Isoform 2 of Proteasome subunit alpha type-7-like OS=Homo sapiens GN=PSMA8 - [PSA7L_HUMAN]
Elongation factor 1-delta (Fragment) OS=Homo sapiens GN=EEF1D PE=2 SV=1 - [E9PPR1_HUMAN]
60S ribosomal protein L13 (Fragment) OS=Homo sapiens GN=RPL13 PE=2 SV=1 - [J3QSB4_HUMAN]
40S ribosomal protein S10 OS=Homo sapiens GN=RPS10 PE=1 SV=1 - [RS10_HUMAN]
Metalloproteinase inhibitor 2 OS=Homo sapiens GN=TIMP2 PE=1 SV=2 - [TIMP2_HUMAN]
Heterogeneous nuclear ribonucleoprotein H OS=Homo sapiens GN=HNRNPH1 PE=2 SV=1 - [F5GZT4_HUMAN]
Isoform 2 of Mitogen-activated protein kinase 1 OS=Homo sapiens GN=MAPK1 - [MK01_HUMAN]
Protein S100-A10 OS=Homo sapiens GN=S100A10 PE=1 SV=2 - [S10AA_HUMAN]
Ig lambda chain V-II region NEI OS=Homo sapiens PE=1 SV=1 - [LV202_HUMAN]
Isoform 2 of Heterogeneous nuclear ribonucleoprotein A3 OS=Homo sapiens GN=HNRNPA3 - [ROA3_HUMAN]
Isoform 3 of Nucleoside diphosphate kinase B OS=Homo sapiens GN=NME2 - [NDKB_HUMAN]
40S ribosomal protein S20 OS=Homo sapiens GN=RPS20 PE=1 SV=1 - [RS20_HUMAN]
Plakophilin-3 OS=Homo sapiens GN=PKP3 PE=1 SV=1 - [PKP3_HUMAN]
Rho GDP-dissociation inhibitor 1 (Fragment) OS=Homo sapiens GN=ARHGDIA PE=2 SV=2 - [J3KTF8_HUMAN]
40S ribosomal protein S14 OS=Homo sapiens GN=RPS14 PE=1 SV=3 - [RS14_HUMAN]
Complement component 1 Q subcomponent-binding protein, mitochondrial OS=Homo sapiens GN=C1QBP PE=1 SV=1 - [C1QBP_HUMAN]
Alpha-soluble NSF attachment protein (Fragment) OS=Homo sapiens GN=NAPA PE=2 SV=1 - [M0R027_HUMAN]
60S ribosomal protein L27a OS=Homo sapiens GN=RPL27A PE=3 SV=1 - [E9PJD9_HUMAN]
Isoform 2 of 60S ribosomal protein L17 OS=Homo sapiens GN=RPL17 - [RL17_HUMAN]
Isoform 2 of Eukaryotic translation initiation factor 6 OS=Homo sapiens GN=EIF6 - [IF6_HUMAN]
Gamma-glutamyltranspeptidase 1 light chain (Fragment) OS=Homo sapiens GN=GGT1 PE=4 SV=1 - [E7ETR7_HUMAN]
UMP-CMP kinase OS=Homo sapiens GN=CMPK1 PE=2 SV=1 - [Q5T0D2_HUMAN]
40S ribosomal protein S7 OS=Homo sapiens GN=RPS7 PE=4 SV=1 - [B5MCP9_HUMAN]
Nascent polypeptide-associated complex subunit alpha, muscle-specific form (Fragment) OS=Homo sapiens GN=NACA PE=2 SV=1 - [F8W1N5_HUMAN]
Poly(rC)-binding protein 1 OS=Homo sapiens GN=PCBP1 PE=1 SV=2 - [PCBP1_HUMAN]
Isoform 4 of Transmembrane protein 132A OS=Homo sapiens GN=TMEM132A - [T132A_HUMAN]
Nascent polypeptide-associated complex subunit alpha-2 OS=Homo sapiens GN=NACA2 PE=1 SV=1 - [NACA2_HUMAN]
Tropomodulin-3 (Fragment) OS=Homo sapiens GN=TMOD3 PE=4 SV=1 - [H0YKU1_HUMAN]
Ig heavy chain V-III region BUR OS=Homo sapiens PE=1 SV=1 - [HV312_HUMAN]
Cytochrome c oxidase subunit 5A, mitochondrial OS=Homo sapiens GN=COX5A PE=2 SV=1 - [H3BRM5_HUMAN]
Lysosomal Pro-X carboxypeptidase OS=Homo sapiens GN=PRCP PE=2 SV=1 - [B7Z7Q6_HUMAN]
Isoform 2 of UTP--glucose-1-phosphate uridylyltransferase OS=Homo sapiens GN=UGP2 - [UGPA_HUMAN]
Cytochrome c (Fragment) OS=Homo sapiens GN=CYCS PE=2 SV=1 - [C9JFR7_HUMAN]
Protein MAATS1 OS=Homo sapiens GN=MAATS1 PE=2 SV=1 - [F8WF10_HUMAN]
Putative heat shock protein HSP 90-beta 2 OS=Homo sapiens GN=HSP90AB2P PE=1 SV=2 - [H90B2_HUMAN]
Nestin OS=Homo sapiens GN=NES PE=1 SV=2 - [NEST_HUMAN]
Calumenin (Fragment) OS=Homo sapiens GN=CALU PE=4 SV=1 - [H0Y875_HUMAN]
Ras-related C3 botulinum toxin substrate 1 OS=Homo sapiens GN=RAC1 PE=1 SV=1 - [RAC1_HUMAN]
Ras-related protein Rab-7a OS=Homo sapiens GN=RAB7A PE=2 SV=1 - [C9J4S4_HUMAN]
Cysteine-rich protein 2 (Fragment) OS=Homo sapiens GN=CRIP2 PE=4 SV=1 - [H0YFA4_HUMAN]
Myotubularin-related protein 7 OS=Homo sapiens GN=MTMR7 PE=1 SV=3 - [MTMR7_HUMAN]
Cytochrome b-c1 complex subunit 1, mitochondrial OS=Homo sapiens GN=UQCRC1 PE=1 SV=3 - [QCR1_HUMAN]
N(G),N(G)-dimethylarginine dimethylaminohydrolase 2 OS=Homo sapiens GN=DDAH2 PE=1 SV=1 - [DDAH2_HUMAN]
Protein NPAT OS=Homo sapiens GN=NPAT PE=1 SV=3 - [NPAT_HUMAN]
Ras-related protein Rab-27B (Fragment) OS=Homo sapiens GN=RAB27B PE=2 SV=1 - [K7ES41_HUMAN]
Heme oxygenase 2 (Fragment) OS=Homo sapiens GN=HMOX2 PE=2 SV=1 - [I3L159_HUMAN]
Lamin-B1 OS=Homo sapiens GN=LMNB1 PE=2 SV=1 - [E9PBF6_HUMAN]
Isoform 3 of Protein SET OS=Homo sapiens GN=SET - [SET_HUMAN]
Isoform 2 of 60S ribosomal protein L11 OS=Homo sapiens GN=RPL11 - [RL11_HUMAN]
Meiosis inhibitor protein 1 OS=Homo sapiens GN=MEI1 PE=2 SV=1 - [F5GZT0_HUMAN]
Isoform Beta of Tripartite motif-containing protein 29 OS=Homo sapiens GN=TRIM29 - [TRI29_HUMAN]
Basic salivary proline-rich protein 3 OS=Homo sapiens GN=PRB3 PE=2 SV=1 - [F5H7C1_HUMAN]
Protein DJ-1 (Fragment) OS=Homo sapiens GN=PARK7 PE=2 SV=1 - [K7EN27_HUMAN]
Dual specificity protein phosphatase 8 OS=Homo sapiens GN=DUSP8 PE=1 SV=2 - [DUS8_HUMAN]
Sialic acid-binding Ig-like lectin 15 OS=Homo sapiens GN=SIGLEC15 PE=2 SV=1 - [B4DVQ9_HUMAN]
Ig lambda chain V-I region EPS OS=Homo sapiens PE=1 SV=1 - [LV109_HUMAN]
Cathepsin S (Fragment) OS=Homo sapiens GN=CTSS PE=4 SV=1 - [U3KPS4_HUMAN]
Guanylate-binding protein 6 OS=Homo sapiens GN=GBP6 PE=2 SV=1 - [GBP6_HUMAN]
Ubiquitin carboxyl-terminal hydrolase isozyme L3 (Fragment) OS=Homo sapiens GN=UCHL3 PE=4 SV=1 - [Q5TBK7_HUMAN]
Isoform T10 of Mucin-1 OS=Homo sapiens GN=MUC1 - [MUC1_HUMAN]
ATP synthase subunit d, mitochondrial OS=Homo sapiens GN=ATP5H PE=2 SV=2 - [F5H608_HUMAN]
Lysosome-associated membrane glycoprotein 2 OS=Homo sapiens GN=LAMP2 PE=2 SV=1 - [B7Z2R9_HUMAN]
TNF receptor-associated factor 3 (Fragment) OS=Homo sapiens GN=TRAF3 PE=2 SV=1 - [H0YL26_HUMAN]
Ribonuclease 7 OS=Homo sapiens GN=RNASE7 PE=1 SV=2 - [RNAS7_HUMAN]
Uncharacterized protein (Fragment) OS=Homo sapiens PE=3 SV=1 - [U3KQN9_HUMAN]
40S ribosomal protein S12 OS=Homo sapiens GN=RPS12 PE=1 SV=3 - [RS12_HUMAN]
Protein POF1B OS=Homo sapiens GN=POF1B PE=1 SV=3 - [POF1B_HUMAN]
Isoform 5 of Filamin-B OS=Homo sapiens GN=FLNB - [FLNB_HUMAN]
NADH-cytochrome b5 reductase 3 membrane-bound form (Fragment) OS=Homo sapiens GN=CYB5R3 PE=2 SV=1 - [B1AHF3_HUMAN]
Polypeptide N-acetylgalactosaminyltransferase 5 OS=Homo sapiens GN=GALNT5 PE=1 SV=1 - [GALT5_HUMAN]
Glutathione S-transferase omega-1 (Fragment) OS=Homo sapiens GN=GSTO1 PE=2 SV=1 - [Q5TA01_HUMAN]
Thiosulfate sulfurtransferase OS=Homo sapiens GN=TST PE=1 SV=4 - [THTR_HUMAN]
Proteasome subunit alpha type OS=Homo sapiens GN=PSMA6 PE=3 SV=1 - [G3V295_HUMAN]
ERC protein 2 OS=Homo sapiens GN=ERC2 PE=1 SV=3 - [ERC2_HUMAN]
Isoform 3 of Probable helicase senataxin OS=Homo sapiens GN=SETX - [SETX_HUMAN]
40S ribosomal protein S3a OS=Homo sapiens GN=RPS3A PE=4 SV=1 - [D6R9B6_HUMAN]
Serine/threonine-protein phosphatase 2A 65 kDa regulatory subunit A alpha isoform OS=Homo sapiens GN=PPP2R1A PE=2 SV=1 - [B3KQV6_HUMAN]
40S ribosomal protein S25 OS=Homo sapiens GN=RPS25 PE=1 SV=1 - [RS25_HUMAN]
Histone H1.5 OS=Homo sapiens GN=HIST1H1B PE=1 SV=3 - [H15_HUMAN]
7-methylguanosine phosphate-specific 5'-nucleotidase (Fragment) OS=Homo sapiens GN=NT5C3B PE=4 SV=1 - [U3KQB1_HUMAN]
Isoform 12 of CD209 antigen OS=Homo sapiens GN=CD209 - [CD209_HUMAN]
Peptidyl-prolyl cis-trans isomerase OS=Homo sapiens GN=PPIF PE=3 SV=1 - [R4GN99_HUMAN]
Chloride intracellular channel protein 4 OS=Homo sapiens GN=CLIC4 PE=1 SV=4 - [CLIC4_HUMAN]
40S ribosomal protein S5 OS=Homo sapiens GN=RPS5 PE=2 SV=1 - [M0QZN2_HUMAN]
Isoform 2b of Carcinoembryonic antigen-related cell adhesion molecule 7 OS=Homo sapiens GN=CEACAM7 - [CEAM7_HUMAN]
Protein FAM3C OS=Homo sapiens GN=FAM3C PE=1 SV=1 - [FAM3C_HUMAN]
Isoform 3 of V-type proton ATPase subunit E 1 OS=Homo sapiens GN=ATP6V1E1 - [VATE1_HUMAN]
Isoform 2 of Sulfotransferase family cytosolic 2B member 1 OS=Homo sapiens GN=SULT2B1 - [ST2B1_HUMAN]
Uncharacterized protein OS=Homo sapiens GN=CSE1L PE=2 SV=1 - [B4DUC5_HUMAN]
Rho GTPase-activating protein 11B OS=Homo sapiens GN=ARHGAP11B PE=1 SV=1 - [RHGBB_HUMAN]
Allograft inflammatory factor 1-like OS=Homo sapiens GN=AIF1L PE=2 SV=1 - [Q5JUP3_HUMAN]
Elongation factor Tu, mitochondrial OS=Homo sapiens GN=TUFM PE=1 SV=2 - [EFTU_HUMAN]
Isoform 2 of Zinc finger protein 862 OS=Homo sapiens GN=ZNF862 - [ZN862_HUMAN]
Dehydrogenase/reductase SDR family member 1 OS=Homo sapiens GN=DHRS1 PE=1 SV=1 - [DHRS1_HUMAN]
Protein BEX5 OS=Homo sapiens GN=BEX5 PE=2 SV=1 - [BEX5_HUMAN]
Isoform 4 of Protein phosphatase 1L OS=Homo sapiens GN=PPM1L - [PPM1L_HUMAN]
Apolipoprotein C-III OS=Homo sapiens GN=APOC3 PE=1 SV=1 - [APOC3_HUMAN]
60S acidic ribosomal protein P1 OS=Homo sapiens GN=RPLP1 PE=1 SV=1 - [RLA1_HUMAN]
Mitogen-activated protein kinase 3 OS=Homo sapiens GN=MAPK3 PE=2 SV=1 - [B3KR49_HUMAN]
cGMP-specific 3',5'-cyclic phosphodiesterase (Fragment) OS=Homo sapiens GN=PDE5A PE=2 SV=1 - [C9JGT3_HUMAN]
U2 small nuclear ribonucleoprotein B'' OS=Homo sapiens GN=SNRPB2 PE=1 SV=1 - [RU2B_HUMAN]
Tyrosine-protein kinase Fer OS=Homo sapiens GN=FER PE=2 SV=1 - [B4DDX7_HUMAN]
Isoform Short of Heterogeneous nuclear ribonucleoprotein U OS=Homo sapiens GN=HNRNPU - [HNRPU_HUMAN]
Isoform 2 of Brain acid soluble protein 1 OS=Homo sapiens GN=BASP1 - [BASP1_HUMAN]
Isoform 9 of Zinc finger protein 185 OS=Homo sapiens GN=ZNF185 - [ZN185_HUMAN]
Hydroxyacyl-coenzyme A dehydrogenase, mitochondrial OS=Homo sapiens GN=HADH PE=1 SV=3 - [HCDH_HUMAN]
Beta-hexosaminidase subunit beta OS=Homo sapiens GN=HEL-248 PE=1 SV=1 - [Q5URX0_HUMAN]
Nucleophosmin (Fragment) OS=Homo sapiens GN=NPM1 PE=2 SV=1 - [E5RGW4_HUMAN]
35 kDa inter-alpha-trypsin inhibitor heavy chain H4 (Fragment) OS=Homo sapiens GN=ITIH4 PE=4 SV=1 - [H7C0L5_HUMAN]
Sodium/bile acid cotransporter 5 OS=Homo sapiens GN=SLC10A5 PE=1 SV=1 - [NTCP5_HUMAN]
Prolargin OS=Homo sapiens GN=PRELP PE=1 SV=1 - [PRELP_HUMAN]
Alpha-centractin OS=Homo sapiens GN=ACTR1A PE=3 SV=1 - [R4GMT0_HUMAN]
Sialic acid synthase OS=Homo sapiens GN=NANS PE=1 SV=2 - [SIAS_HUMAN]
Cytoskeleton-associated protein 5 (Fragment) OS=Homo sapiens GN=CKAP5 PE=4 SV=2 - [H0YEK7_HUMAN]
BRO1 domain-containing protein BROX (Fragment) OS=Homo sapiens GN=BROX PE=2 SV=1 - [Q5VW33_HUMAN]
NudC domain-containing protein 2 OS=Homo sapiens GN=NUDCD2 PE=1 SV=1 - [NUDC2_HUMAN]
Acidic leucine-rich nuclear phosphoprotein 32 family member B (Fragment) OS=Homo sapiens GN=ANP32B PE=2 SV=1 - [Q5T6W8_HUMAN]
Sal-like protein 4 OS=Homo sapiens GN=SALL4 PE=1 SV=1 - [SALL4_HUMAN]
Isoform 2 of Thioredoxin-dependent peroxide reductase, mitochondrial OS=Homo sapiens GN=PRDX3 - [PRDX3_HUMAN]
Isoform 3 of WD repeat-containing protein 90 OS=Homo sapiens GN=WDR90 - [WDR90_HUMAN]
High mobility group protein B2 (Fragment) OS=Homo sapiens GN=HMGB2 PE=2 SV=1 - [D6R9A6_HUMAN]
Isoform 9 of Ninein OS=Homo sapiens GN=NIN - [NIN_HUMAN]
Protocadherin Fat 2 OS=Homo sapiens GN=FAT2 PE=1 SV=2 - [FAT2_HUMAN]
Isoform 5 of Protein crumbs homolog 1 OS=Homo sapiens GN=CRB1 - [CRUM1_HUMAN]
Reticulon OS=Homo sapiens GN=RTN4 PE=2 SV=1 - [F8WAM4_HUMAN]
3-hydroxyacyl-CoA dehydrogenase type-2 OS=Homo sapiens GN=HSD17B10 PE=4 SV=1 - [Q5H928_HUMAN]
60S ribosomal protein L22 (Fragment) OS=Homo sapiens GN=RPL22 PE=2 SV=1 - [K7EJT5_HUMAN]
Isoform 3 of Arginase-1 OS=Homo sapiens GN=ARG1 - [ARGI1_HUMAN]
Thioredoxin-like protein 1 (Fragment) OS=Homo sapiens GN=TXNL1 PE=2 SV=1 - [K7EML9_HUMAN]
Ornithine decarboxylase antizyme 2 OS=Homo sapiens GN=OAZ2 PE=2 SV=1 - [J3QLV9_HUMAN]
SLAM family member 8 OS=Homo sapiens GN=SLAMF8 PE=1 SV=1 - [SLAF8_HUMAN]
Isoform Soluble of Catechol O-methyltransferase OS=Homo sapiens GN=COMT - [COMT_HUMAN]
Formin-like protein 2 OS=Homo sapiens GN=FMNL2 PE=2 SV=1 - [C9IZY8_HUMAN]
Complement factor I light chain OS=Homo sapiens GN=CFI PE=3 SV=1 - [G3XAM2_HUMAN]
Serine protease 23 OS=Homo sapiens GN=PRSS23 PE=2 SV=1 - [B4E2J3_HUMAN]
Ig heavy chain V-III region ZAP OS=Homo sapiens PE=1 SV=1 - [HV317_HUMAN]
Poly(U)-binding-splicing factor PUF60 (Fragment) OS=Homo sapiens GN=PUF60 PE=2 SV=1 - [E9PMU7_HUMAN]
26S protease regulatory subunit 10B OS=Homo sapiens GN=PSMC6 PE=1 SV=1 - [PRS10_HUMAN]
Isoform 2 of Retinoid-inducible serine carboxypeptidase OS=Homo sapiens GN=SCPEP1 - [RISC_HUMAN]
Synaptic vesicle membrane protein VAT-1 homolog (Fragment) OS=Homo sapiens GN=VAT1 PE=2 SV=1 - [K7ER81_HUMAN]
Protein diaphanous homolog 1 OS=Homo sapiens GN=DIAPH1 PE=2 SV=1 - [E7EMV0_HUMAN]
Glutaredoxin-3 OS=Homo sapiens GN=GLRX3 PE=1 SV=2 - [GLRX3_HUMAN]
Prostate stem cell antigen OS=Homo sapiens GN=PSCA PE=1 SV=1 - [PSCA_HUMAN]
Aldehyde dehydrogenase X, mitochondrial OS=Homo sapiens GN=ALDH1B1 PE=1 SV=3 - [AL1B1_HUMAN]
Lactosylceramide 1,3-N-acetyl-beta-D-glucosaminyltransferase OS=Homo sapiens GN=B3GNT5 PE=1 SV=1 - [B3GN5_HUMAN]
Ras-related protein Rab-2A (Fragment) OS=Homo sapiens GN=RAB2A PE=4 SV=1 - [H7C125_HUMAN]
60S ribosomal protein L10 (Fragment) OS=Homo sapiens GN=RPL10 PE=2 SV=1 - [H7C123_HUMAN]
Calcium-regulated heat stable protein 1 OS=Homo sapiens GN=CARHSP1 PE=1 SV=2 - [CHSP1_HUMAN]
Calcium and integrin-binding protein 1 OS=Homo sapiens GN=CIB1 PE=1 SV=4 - [CIB1_HUMAN]
Cyclin-dependent kinase inhibitor 1B (Fragment) OS=Homo sapiens GN=CDKN1B PE=2 SV=1 - [H7C2T1_HUMAN]
Torsin-1A-interacting protein 1 (Fragment) OS=Homo sapiens GN=TOR1AIP1 PE=4 SV=1 - [H0Y4R4_HUMAN]
Tetratricopeptide repeat domain 17, isoform CRA_c OS=Homo sapiens GN=TTC17 PE=4 SV=1 - [G3XAB3_HUMAN]
60S ribosomal protein L7 OS=Homo sapiens GN=RPL7 PE=3 SV=1 - [A8MUD9_HUMAN]
Phosphoglucomutase-2 OS=Homo sapiens GN=PGM2 PE=2 SV=1 - [F5H6V2_HUMAN]
Phosphomannomutase OS=Homo sapiens GN=PMM2 PE=3 SV=1 - [B7Z6R0_HUMAN]
tRNA pseudouridine synthase A, mitochondrial (Fragment) OS=Homo sapiens GN=PUS1 PE=2 SV=1 - [F5H1B2_HUMAN]
DnaJ homolog subfamily B member 1 (Fragment) OS=Homo sapiens GN=DNAJB1 PE=2 SV=1 - [M0R1D6_HUMAN]
COX4I1 protein OS=Homo sapiens GN=COX4I1 PE=4 SV=1 - [Q86WV2_HUMAN]
Isoform 2 of Coiled-coil domain-containing protein 73 OS=Homo sapiens GN=CCDC73 - [CCD73_HUMAN]
4F2 cell-surface antigen heavy chain (Fragment) OS=Homo sapiens GN=SLC3A2 PE=4 SV=1 - [H0YFX4_HUMAN]
Anterior gradient protein 3 homolog (Fragment) OS=Homo sapiens GN=AGR3 PE=4 SV=1 - [H7C040_HUMAN]
Proteolipid protein 2 OS=Homo sapiens GN=PLP2 PE=1 SV=1 - [PLP2_HUMAN]
Isoform 2 of UPF0764 protein C16orf89 OS=Homo sapiens GN=C16orf89 - [CP089_HUMAN]
Isoform 2 of DDRGK domain-containing protein 1 OS=Homo sapiens GN=DDRGK1 - [DDRGK_HUMAN]
Protein NAMPTL (Fragment) OS=Homo sapiens GN=NAMPTL PE=4 SV=1 - [Q5SYT8_HUMAN]
DnaJ homolog subfamily A member 2 OS=Homo sapiens GN=DNAJA2 PE=1 SV=1 - [DNJA2_HUMAN]
Integrator complex subunit 9 (Fragment) OS=Homo sapiens GN=INTS9 PE=4 SV=1 - [H0YBK3_HUMAN]
Transforming growth factor-beta-induced protein ig-h3 (Fragment) OS=Homo sapiens GN=TGFBI PE=4 SV=1 - [H0YAB8_HUMAN]
28S ribosomal protein S18b, mitochondrial OS=Homo sapiens GN=MRPS18B PE=2 SV=1 - [B4DFG6_HUMAN]
Transmembrane emp24 domain-containing protein 10 OS=Homo sapiens GN=TMED10 PE=1 SV=2 - [TMEDA_HUMAN]
Puromycin-sensitive aminopeptidase (Fragment) OS=Homo sapiens GN=NPEPPS PE=2 SV=1 - [H0YDG0_HUMAN]
ATP synthase subunit O, mitochondrial (Fragment) OS=Homo sapiens GN=ATP5O PE=4 SV=1 - [H7C086_HUMAN]
Uncharacterized protein OS=Homo sapiens GN=LOC284009 PE=2 SV=1 - [Q4G0H6_HUMAN]
Protein CREG1 OS=Homo sapiens GN=CREG1 PE=1 SV=1 - [CREG1_HUMAN]
P2X purinoceptor 7 OS=Homo sapiens GN=P2RX7 PE=2 SV=1 - [F5H8E7_HUMAN]
Spatacsin (Fragment) OS=Homo sapiens GN=SPG11 PE=2 SV=1 - [H0YLK0_HUMAN]
40S ribosomal protein S3 OS=Homo sapiens GN=RPS3 PE=2 SV=1 - [E9PPU1_HUMAN]
Isoform 6 of Tumor protein D54 OS=Homo sapiens GN=TPD52L2 - [TPD54_HUMAN]
Thioredoxin-interacting protein (Fragment) OS=Homo sapiens GN=TXNIP PE=2 SV=1 - [F6RIS4_HUMAN]
Isoform 2 of Testis-specific protein 10-interacting protein OS=Homo sapiens GN=TSGA10IP - [T10IP_HUMAN]
BM-010 OS=Homo sapiens GN=EIF4A2 PE=2 SV=1 - [Q9NZE6_HUMAN]
Phosphoribosyl pyrophosphate synthase-associated protein 1 (Fragment) OS=Homo sapiens GN=PRPSAP1 PE=2 SV=1 - [C9J168_HUMAN]
Cardiomyopathy-associated protein 5 OS=Homo sapiens GN=CMYA5 PE=1 SV=3 - [CMYA5_HUMAN]
60S ribosomal protein L23 (Fragment) OS=Homo sapiens GN=RPL23 PE=2 SV=1 - [C9JD32_HUMAN]
40S ribosomal protein S16 (Fragment) OS=Homo sapiens GN=RPS16 PE=2 SV=1 - [M0QX76_HUMAN]
Sulfatase-modifying factor 2 OS=Homo sapiens GN=SUMF2 PE=2 SV=1 - [F8WEX5_HUMAN]
Gamma-tubulin complex component 5 OS=Homo sapiens GN=TUBGCP5 PE=1 SV=1 - [GCP5_HUMAN]
Isoform 2 of Transcobalamin-2 OS=Homo sapiens GN=TCN2 - [TCO2_HUMAN]
Isoform 2 of Forkhead box protein P1 OS=Homo sapiens GN=FOXP1 - [FOXP1_HUMAN]
Isoform 2 of Xin actin-binding repeat-containing protein 2 OS=Homo sapiens GN=XIRP2 - [XIRP2_HUMAN]
Isoform 6 of Noelin-3 OS=Homo sapiens GN=OLFM3 - [NOE3_HUMAN]
Mitogen-activated protein kinase kinase kinase 1 OS=Homo sapiens GN=MAP3K1 PE=1 SV=4 - [M3K1_HUMAN]
ATP-dependent RNA helicase DHX29 OS=Homo sapiens GN=DHX29 PE=1 SV=2 - [DHX29_HUMAN]
Isoform 2 of Spindle and kinetochore-associated protein 1 OS=Homo sapiens GN=SKA1 - [SKA1_HUMAN]
Collagen triple helix repeat-containing protein 1 OS=Homo sapiens GN=CTHRC1 PE=2 SV=1 - [E5RK99_HUMAN]
Ig heavy chain V-III region CAM OS=Homo sapiens PE=1 SV=1 - [HV307_HUMAN]
Isoform Delta of Caspase-1 OS=Homo sapiens GN=CASP1 - [CASP1_HUMAN]
Lymphocyte antigen 6D OS=Homo sapiens GN=LY6D PE=1 SV=1 - [LY6D_HUMAN]
Isoform 3 of Mucin-21 OS=Homo sapiens GN=MUC21 - [MUC21_HUMAN]
40S ribosomal protein S17 OS=Homo sapiens GN=RPS17 PE=1 SV=2 - [RS17_HUMAN]
Hexosaminidase D (Fragment) OS=Homo sapiens GN=HEXDC PE=2 SV=1 - [J3QLN1_HUMAN]
FRAS1-related extracellular matrix protein 1 OS=Homo sapiens GN=FREM1 PE=2 SV=2 - [F8WE85_HUMAN]
ENTH domain-containing protein 1 OS=Homo sapiens GN=ENTHD1 PE=2 SV=1 - [ENTD1_HUMAN]
Glutaminyl-peptide cyclotransferase (Fragment) OS=Homo sapiens GN=QPCT PE=2 SV=1 - [B5MCZ9_HUMAN]
40S ribosomal protein S18 OS=Homo sapiens GN=RPS18 PE=1 SV=3 - [RS18_HUMAN]
Isoform 2 of Small ubiquitin-related modifier 2 OS=Homo sapiens GN=SUMO2 - [SUMO2_HUMAN]
Isoform 4 of Glutathione S-transferase kappa 1 OS=Homo sapiens GN=GSTK1 - [GSTK1_HUMAN]
Olfactory receptor 10X1 OS=Homo sapiens GN=OR10X1 PE=2 SV=2 - [O10X1_HUMAN]
Histone H2B type W-T OS=Homo sapiens GN=H2BFWT PE=1 SV=2 - [H2BWT_HUMAN]
G-protein coupled receptor family C group 5 member B OS=Homo sapiens GN=GPRC5B PE=2 SV=2 - [GPC5B_HUMAN]
Isoform 3 of LysM and putative peptidoglycan-binding domain-containing protein 3 OS=Homo sapiens GN=LYSMD3 - [LYSM3_HUMAN]
Phosphate carrier protein, mitochondrial OS=Homo sapiens GN=SLC25A3 PE=2 SV=1 - [F8VVM2_HUMAN]
Isoform 2 of 60S ribosomal protein L12 OS=Homo sapiens GN=RPL12 - [RL12_HUMAN]
Testis expressed 28 (Fragment) OS=Homo sapiens GN=TEX28 PE=4 SV=1 - [B1B1E7_HUMAN]
Glutaredoxin domain-containing cysteine-rich protein 2 OS=Homo sapiens GN=GRXCR2 PE=3 SV=1 - [GRCR2_HUMAN]
Serum amyloid A-4 protein OS=Homo sapiens GN=SAA4 PE=1 SV=2 - [SAA4_HUMAN]
Isoform 2 of Mismatch repair endonuclease PMS2 OS=Homo sapiens GN=PMS2 - [PMS2_HUMAN]
HCG1811060, isoform CRA_c OS=Homo sapiens GN=NDUFAF5 PE=2 SV=1 - [B3KR61_HUMAN]
Fibulin-5 (Fragment) OS=Homo sapiens GN=FBLN5 PE=4 SV=1 - [H0YJ31_HUMAN]
SPRY domain-containing SOCS box protein 2 OS=Homo sapiens GN=SPSB2 PE=1 SV=1 - [SPSB2_HUMAN]
Isoform 2 of Heme-binding protein 2 OS=Homo sapiens GN=HEBP2 - [HEBP2_HUMAN]
Adenine phosphoribosyltransferase OS=Homo sapiens GN=APRT PE=4 SV=1 - [H3BSW3_HUMAN]
HCLS1-binding protein 3 OS=Homo sapiens GN=HS1BP3 PE=2 SV=1 - [F8WDN8_HUMAN]
7-dehydrocholesterol reductase (Fragment) OS=Homo sapiens GN=DHCR7 PE=2 SV=1 - [E9PM00_HUMAN]
ADAMTS-like protein 5 OS=Homo sapiens GN=ADAMTSL5 PE=2 SV=1 - [Q0VD77_HUMAN]
HLA class II histocompatibility antigen, DRB1-1 beta chain OS=Homo sapiens GN=HLA-DRB1 PE=1 SV=2 - [2B11_HUMAN]
Isoform 2 of C2 domain-containing protein 3 OS=Homo sapiens GN=C2CD3 - [C2CD3_HUMAN]
3-ketoacyl-CoA thiolase, mitochondrial OS=Homo sapiens GN=ACAA2 PE=1 SV=2 - [THIM_HUMAN]
Alpha-protein kinase 1 OS=Homo sapiens GN=ALPK1 PE=2 SV=1 - [B4E0R2_HUMAN]
PEX7 protein OS=Homo sapiens GN=PEX7 PE=2 SV=1 - [C0H5X6_HUMAN]
Isoform 2 of GTPase HRas OS=Homo sapiens GN=HRAS - [RASH_HUMAN]
IQ and AAA domain-containing protein 1 (Fragment) OS=Homo sapiens GN=IQCA1 PE=4 SV=1 - [H7BZR5_HUMAN]
Lysophosphatidylcholine acyltransferase 1 OS=Homo sapiens GN=LPCAT1 PE=1 SV=2 - [PCAT1_HUMAN]
Uncharacterized protein OS=Homo sapiens PE=2 SV=3 - [C9JNC2_HUMAN]
ADP/ATP translocase 3 (Fragment) OS=Homo sapiens GN=SLC25A6 PE=2 SV=1 - [I7HJJ0_HUMAN]
40S ribosomal protein S19 OS=Homo sapiens GN=RPS19 PE=1 SV=2 - [RS19_HUMAN]
Isoform 2 of Usherin OS=Homo sapiens GN=USH2A - [USH2A_HUMAN]
NADH dehydrogenase [ubiquinone] 1 beta subcomplex subunit 7 OS=Homo sapiens GN=NDUFB7 PE=1 SV=4 - [NDUB7_HUMAN]
Isoform 4 of Tyrosine-protein phosphatase non-receptor type 2 OS=Homo sapiens GN=PTPN2 - [PTN2_HUMAN]
Phosphate-regulating neutral endopeptidase OS=Homo sapiens GN=PHEX PE=2 SV=1 - [B4DWG8_HUMAN]
Protein prenyltransferase alpha subunit repeat-containing protein 1 OS=Homo sapiens GN=PTAR1 PE=1 SV=2 - [PTAR1_HUMAN]
KDEL motif-containing protein 2 (Fragment) OS=Homo sapiens GN=KDELC2 PE=4 SV=1 - [H0YEM3_HUMAN]
Isoform 2 of Chitotriosidase-1 OS=Homo sapiens GN=CHIT1 - [CHIT1_HUMAN]
Isoform 2 of Collagen alpha-5(VI) chain OS=Homo sapiens GN=COL6A5 - [CO6A5_HUMAN]
Isoform 2 of Transcription factor-like 5 protein OS=Homo sapiens GN=TCFL5 - [TCFL5_HUMAN]
Lysine-specific demethylase 6B OS=Homo sapiens GN=KDM6B PE=1 SV=4 - [KDM6B_HUMAN]
Uncharacterized protein C17orf47 OS=Homo sapiens GN=C17orf47 PE=2 SV=3 - [CQ047_HUMAN]
Carnitine O-palmitoyltransferase 2, mitochondrial OS=Homo sapiens GN=CPT2 PE=1 SV=2 - [CPT2_HUMAN]
60S ribosomal protein L31 (Fragment) OS=Homo sapiens GN=RPL31 PE=4 SV=1 - [H7C2W9_HUMAN]
Isoform 2 of Beta-glucuronidase OS=Homo sapiens GN=GUSB - [BGLR_HUMAN]
Isoform 3 of Nuclear receptor-binding protein 2 OS=Homo sapiens GN=NRBP2 - [NRBP2_HUMAN]
60S ribosomal protein L35 OS=Homo sapiens GN=RPL35 PE=3 SV=1 - [F2Z388_HUMAN]
Ig lambda chain V-I region VOR OS=Homo sapiens PE=1 SV=1 - [LV101_HUMAN]
Grancalcin (Fragment) OS=Homo sapiens GN=GCA PE=4 SV=1 - [H7C2Z6_HUMAN]
Histone-lysine N-methyltransferase SMYD1 OS=Homo sapiens GN=SMYD1 PE=2 SV=1 - [E9PHG3_HUMAN]
Rho GDP-dissociation inhibitor 2 (Fragment) OS=Homo sapiens GN=ARHGDIB PE=2 SV=1 - [F5H2R5_HUMAN]
Serine protease 27 OS=Homo sapiens GN=PRSS27 PE=1 SV=1 - [PRS27_HUMAN]
Protein Daple (Fragment) OS=Homo sapiens GN=CCDC88C PE=4 SV=1 - [H0YJX5_HUMAN]
Protein S100-A2 OS=Homo sapiens GN=S100A2 PE=4 SV=1 - [R4GN49_HUMAN]
Uncharacterized protein FLJ40521 OS=Homo sapiens PE=2 SV=1 - [YH007_HUMAN]
Protein-arginine deiminase type-1 OS=Homo sapiens GN=PADI1 PE=1 SV=2 - [PADI1_HUMAN]
PI-PLC X domain-containing protein 2 (Fragment) OS=Homo sapiens GN=PLCXD2 PE=2 SV=1 - [C9JB87_HUMAN]
Cytochrome c oxidase subunit 2 OS=Homo sapiens GN=MT-CO2 PE=1 SV=1 - [COX2_HUMAN]
Malic enzyme OS=Homo sapiens GN=ME1 PE=2 SV=1 - [F5H4W0_HUMAN]
CDK5 regulatory subunit-associated protein 2 OS=Homo sapiens GN=CDK5RAP2 PE=2 SV=1 - [F8WF55_HUMAN]
Tigger transposable element-derived protein 7 (Fragment) OS=Homo sapiens GN=TIGD7 PE=2 SV=1 - [I3L2A8_HUMAN]
Ankyrin-3 OS=Homo sapiens GN=ANK3 PE=1 SV=3 - [ANK3_HUMAN]
Aldo-keto reductase family 1 member B10 OS=Homo sapiens GN=AKR1B10 PE=1 SV=2 - [AK1BA_HUMAN]
Transmembrane protein 198 (Fragment) OS=Homo sapiens GN=TMEM198 PE=2 SV=1 - [C9JXI5_HUMAN]
Isoform 2 of Protein sidekick-2 OS=Homo sapiens GN=SDK2 - [SDK2_HUMAN]
SUN domain-containing protein 1 (Fragment) OS=Homo sapiens GN=SUN1 PE=4 SV=1 - [H7C2K3_HUMAN]
Isoform 2 of Retinoblastoma-like protein 2 OS=Homo sapiens GN=RBL2 - [RBL2_HUMAN]
Acyl-CoA-binding protein OS=Homo sapiens GN=DBI PE=1 SV=2 - [ACBP_HUMAN]
Protein-arginine deiminase type-4 OS=Homo sapiens GN=PADI4 PE=1 SV=2 - [PADI4_HUMAN]
Neurogenic locus notch homolog protein 1 OS=Homo sapiens GN=NOTCH1 PE=1 SV=4 - [NOTC1_HUMAN]
Isoform 2 of Insulin-like growth factor-binding protein 7 OS=Homo sapiens GN=IGFBP7 - [IBP7_HUMAN]
Fibronectin type III domain-containing protein 4 OS=Homo sapiens GN=FNDC4 PE=2 SV=1 - [FNDC4_HUMAN]
Signal-induced proliferation-associated 1-like protein 2 OS=Homo sapiens GN=SIPA1L2 PE=1 SV=2 - [SI1L2_HUMAN]
Dynein light chain 1, cytoplasmic OS=Homo sapiens GN=DYNLL1 PE=1 SV=1 - [DYL1_HUMAN]
Isoform 2 of Alpha-N-acetylgalactosaminide alpha-2,6-sialyltransferase 6 OS=Homo sapiens GN=ST6GALNAC6 - [SIA7F_HUMAN]
Isoform 2 of Sodium/hydrogen exchanger 3 OS=Homo sapiens GN=SLC9A3 - [SL9A3_HUMAN]
WD repeat-containing protein 52 OS=Homo sapiens GN=WDR52 PE=1 SV=1 - [WDR52_HUMAN]
Inactive ubiquitin carboxyl-terminal hydrolase 17-like protein 8 OS=Homo sapiens GN=USP17L8 PE=3 SV=1 - [U17L8_HUMAN]
Isoform Eta of Short transient receptor potential channel 4 OS=Homo sapiens GN=TRPC4 - [TRPC4_HUMAN]
Isoform 2 of Chromodomain-helicase-DNA-binding protein 2 OS=Homo sapiens GN=CHD2 - [CHD2_HUMAN]
Olfactory receptor 10A7 OS=Homo sapiens GN=OR10A7 PE=2 SV=1 - [O10A7_HUMAN]
Leucine-rich repeat and guanylate kinase domain-containing protein OS=Homo sapiens GN=LRGUK PE=2 SV=1 - [LRGUK_HUMAN]
Large neutral amino acids transporter small subunit 3 OS=Homo sapiens GN=SLC43A1 PE=2 SV=1 - [LAT3_HUMAN]
Isoform 4 of Twinfilin-1 OS=Homo sapiens GN=TWF1 - [TWF1_HUMAN]
MAN1A1 protein OS=Homo sapiens GN=MAN1A1 PE=2 SV=1 - [Q6P052_HUMAN]
Zinc finger protein 232 OS=Homo sapiens GN=ZNF232 PE=2 SV=1 - [B4DP49_HUMAN]
Polypeptide N-acetylgalactosaminyltransferase 11 OS=Homo sapiens GN=GALNT11 PE=2 SV=1 - [B7Z5G5_HUMAN]
Calcium/calmodulin-dependent 3',5'-cyclic nucleotide phosphodiesterase 1A OS=Homo sapiens GN=PDE1A PE=2 SV=1 - [B7Z3A7_HUMAN]
Protein phosphatase 1 regulatory subunit 15B OS=Homo sapiens GN=PPP1R15B PE=1 SV=1 - [PR15B_HUMAN]
Isoform 3 of F-box only protein 38 OS=Homo sapiens GN=FBXO38 - [FBX38_HUMAN]
Putative SAGE1-like protein OS=Homo sapiens PE=5 SV=4 - [SGE1L_HUMAN]
Ig heavy chain V-II region OU OS=Homo sapiens PE=1 SV=1 - [HV201_HUMAN]
Isoform 3 of La-related protein 1B OS=Homo sapiens GN=LARP1B - [LAR1B_HUMAN]
Isoform 2 of Mediator of RNA polymerase II transcription subunit 16 OS=Homo sapiens GN=MED16 - [MED16_HUMAN]
Serine palmitoyltransferase 3 (Fragment) OS=Homo sapiens GN=SPTLC3 PE=4 SV=1 - [B1AKS2_HUMAN]
Isoform 2 of Endoplasmic reticulum-Golgi intermediate compartment protein 1 OS=Homo sapiens GN=ERGIC1 - [ERGI1_HUMAN]
Isoform 4 of Centriolin OS=Homo sapiens GN=CNTRL - [CNTRL_HUMAN]
Isoform 3 of Fer-1-like protein 4 OS=Homo sapiens GN=FER1L4 - [FR1L4_HUMAN]
Dual-specificity protein kinase CLK1 OS=Homo sapiens GN=CLK1 PE=2 SV=1 - [B8ZZR0_HUMAN]
N-acetyllactosamine synthase (Fragment) OS=Homo sapiens GN=B4GALT4 PE=2 SV=1 - [C9J5S0_HUMAN]
Transcription initiation factor TFIID subunit 6 (Fragment) OS=Homo sapiens GN=TAF6 PE=2 SV=2 - [E5RKA5_HUMAN]
GPI mannosyltransferase 3 OS=Homo sapiens GN=PIGB PE=2 SV=1 - [F5H1S1_HUMAN]
N-acetylgalactosamine-6-sulfatase OS=Homo sapiens GN=GALNS PE=2 SV=1 - [F5H325_HUMAN]
Alpha-globin transcription factor CP2 (Fragment) OS=Homo sapiens GN=TFCP2 PE=2 SV=1 - [F8VWL0_HUMAN]
Superoxide dismutase [Mn], mitochondrial (Fragment) OS=Homo sapiens GN=SOD2 PE=2 SV=1 - [G8JLJ2_HUMAN]
Glutathione peroxidase 3 (Fragment) OS=Homo sapiens GN=GPX3 PE=4 SV=1 - [H0YBE4_HUMAN]
AT-rich interactive domain-containing protein 1A (Fragment) OS=Homo sapiens GN=ARID1A PE=4 SV=1 - [H0YEW5_HUMAN]
1-phosphatidylinositol 4,5-bisphosphate phosphodiesterase beta-2 OS=Homo sapiens GN=PLCB2 PE=2 SV=1 - [H0YK35_HUMAN]
Neuropeptide W-30 (Fragment) OS=Homo sapiens GN=NPW PE=2 SV=1 - [H3BT42_HUMAN]
Histone-lysine N-methyltransferase 2C (Fragment) OS=Homo sapiens GN=KMT2C PE=4 SV=1 - [H7BY37_HUMAN]
Mucin-20 (Fragment) OS=Homo sapiens GN=MUC20 PE=4 SV=1 - [H7C102_HUMAN]
M-phase phosphoprotein 9 (Fragment) OS=Homo sapiens GN=MPHOSPH9 PE=2 SV=2 - [J3KNE4_HUMAN]
Synaptogyrin-2 OS=Homo sapiens GN=SYNGR2 PE=2 SV=1 - [K7ELD9_HUMAN]
Isoform 3 of RNA binding protein fox-1 homolog 2 OS=Homo sapiens GN=RBFOX2 - [RFOX2_HUMAN]
Isoform 2 of ATP-binding cassette sub-family A member 13 OS=Homo sapiens GN=ABCA13 - [ABCAD_HUMAN]
Isoform 2 of Sodium channel protein type 11 subunit alpha OS=Homo sapiens GN=SCN11A - [SCNBA_HUMAN]
Lactoperoxidase OS=Homo sapiens GN=LPO PE=2 SV=1 - [F5H386_HUMAN]
Isoform 2 of Gelsolin OS=Homo sapiens GN=GSN - [GELS_HUMAN]
Ig kappa chain V-III region WOL OS=Homo sapiens PE=1 SV=1 - [KV305_HUMAN]
Ig heavy chain V-III region TEI OS=Homo sapiens PE=1 SV=1 - [HV316_HUMAN]
Isoform 2 of Adenylyl cyclase-associated protein 1 OS=Homo sapiens GN=CAP1 - [CAP1_HUMAN]
Talin-1 OS=Homo sapiens GN=TLN1 PE=2 SV=1 - [Q5TCU6_HUMAN]
Isoform 3 of Tropomyosin alpha-3 chain OS=Homo sapiens GN=TPM3 - [TPM3_HUMAN]
Phosphoglycerate kinase OS=Homo sapiens GN=PGK1 PE=2 SV=1 - [B7Z7A9_HUMAN]
Tubulin alpha-1B chain OS=Homo sapiens GN=TUBA1B PE=1 SV=1 - [TBA1B_HUMAN]
Ig kappa chain V-II region Cum OS=Homo sapiens PE=1 SV=1 - [KV201_HUMAN]
Isoform 2 of Collagen alpha-1(XIV) chain OS=Homo sapiens GN=COL14A1 - [COEA1_HUMAN]
Protein S100-A12 OS=Homo sapiens GN=S100A12 PE=1 SV=2 - [S10AC_HUMAN]
N-acetyl-D-glucosamine kinase OS=Homo sapiens GN=NAGK PE=2 SV=3 - [C9JEV6_HUMAN]
Ig lambda chain V-I region HA OS=Homo sapiens PE=1 SV=1 - [LV102_HUMAN]
Isoform 2 of Vitamin D-binding protein OS=Homo sapiens GN=GC - [VTDB_HUMAN]
Cadherin 1, type 1, E-cadherin (Epithelial), isoform CRA_c OS=Homo sapiens GN=CDH1 PE=2 SV=1 - [Q9UII8_HUMAN]
Guanine nucleotide-binding protein G(I)/G(S)/G(T) subunit beta-2 OS=Homo sapiens GN=GNB2 PE=1 SV=3 - [GBB2_HUMAN]
Tropomyosin alpha-1 chain OS=Homo sapiens GN=TPM1 PE=2 SV=2 - [F5H7S3_HUMAN]
Synaptic vesicle membrane protein VAT-1 homolog OS=Homo sapiens GN=VAT1 PE=2 SV=1 - [B4DPX4_HUMAN]
Isoform 2 of Alpha-1B-glycoprotein OS=Homo sapiens GN=A1BG - [A1BG_HUMAN]
ADP-ribosyl cyclase/cyclic ADP-ribose hydrolase 2 OS=Homo sapiens GN=BST1 PE=1 SV=2 - [BST1_HUMAN]
Alpha-centractin OS=Homo sapiens GN=ACTR1A PE=2 SV=1 - [F5H3I4_HUMAN]
Rho GDP-dissociation inhibitor 2 (Fragment) OS=Homo sapiens GN=ARHGDIB PE=2 SV=2 - [F5H3P3_HUMAN]
Elongation factor 1-beta OS=Homo sapiens GN=EEF1B2 PE=4 SV=1 - [F2Z2G2_HUMAN]
EH domain-containing protein 1 (Fragment) OS=Homo sapiens GN=EHD1 PE=2 SV=1 - [C9J2Z4_HUMAN]
ADP-ribosylation factor 3 (Fragment) OS=Homo sapiens GN=ARF3 PE=2 SV=1 - [F5H0C7_HUMAN]
Calpain small subunit 1 (Fragment) OS=Homo sapiens GN=CAPNS1 PE=4 SV=1 - [U3KQE2_HUMAN]
Procollagen-lysine,2-oxoglutarate 5-dioxygenase 1 (Fragment) OS=Homo sapiens GN=PLOD1 PE=2 SV=1 - [Q5JXB7_HUMAN]
Isoform 2 of Serine/threonine-protein kinase ICK OS=Homo sapiens GN=ICK - [ICK_HUMAN]
Ferritin light chain OS=Homo sapiens GN=FTL PE=1 SV=2 - [FRIL_HUMAN]
Isoform 3 of Liver carboxylesterase 1 OS=Homo sapiens GN=CES1 - [EST1_HUMAN]
Unconventional myosin-If OS=Homo sapiens GN=MYO1F PE=1 SV=3 - [MYO1F_HUMAN]
Protein OS-9 OS=Homo sapiens GN=OS9 PE=2 SV=1 - [F8W0R2_HUMAN]
Serine/threonine-protein phosphatase 2A catalytic subunit beta isoform (Fragment) OS=Homo sapiens GN=PPP2CB PE=2 SV=1 - [H0YC23_HUMAN]
Annexin OS=Homo sapiens GN=ANXA6 PE=2 SV=1 - [E7EMC6_HUMAN]
Serine/threonine-protein phosphatase PP1-alpha catalytic subunit OS=Homo sapiens GN=PPP1CA PE=1 SV=1 - [PP1A_HUMAN]
Sulfotransferase 1A1 (Fragment) OS=Homo sapiens GN=SULT1A1 PE=2 SV=2 - [H3BQX5_HUMAN]
Nucleobindin-1 (Fragment) OS=Homo sapiens GN=NUCB1 PE=4 SV=1 - [H7BZI1_HUMAN]
Isoform 2 of Prostaglandin reductase 1 OS=Homo sapiens GN=PTGR1 - [PTGR1_HUMAN]
Protein S100-P OS=Homo sapiens GN=S100P PE=1 SV=2 - [S100P_HUMAN]
V-type proton ATPase subunit E 1 (Fragment) OS=Homo sapiens GN=ATP6V1E1 PE=2 SV=1 - [C9J8H1_HUMAN]
Apolipoprotein E (Fragment) OS=Homo sapiens GN=APOE PE=2 SV=1 - [E9PEV4_HUMAN]
Serine/threonine-protein phosphatase PP1-beta catalytic subunit OS=Homo sapiens GN=PPP1CB PE=1 SV=3 - [PP1B_HUMAN]
Lysosomal Pro-X carboxypeptidase (Fragment) OS=Homo sapiens GN=PRCP PE=2 SV=1 - [E9PNF7_HUMAN]
V-type proton ATPase catalytic subunit A OS=Homo sapiens GN=ATP6V1A PE=2 SV=1 - [B7Z1R5_HUMAN]
Isoform M6 of Mucin-1 OS=Homo sapiens GN=MUC1 - [MUC1_HUMAN]
Low affinity immunoglobulin gamma Fc region receptor III-B (Fragment) OS=Homo sapiens GN=FCGR3B PE=2 SV=1 - [E9PNY5_HUMAN]
Puromycin-sensitive aminopeptidase (Fragment) OS=Homo sapiens GN=NPEPPS PE=2 SV=1 - [E9PP11_HUMAN]
Proteasome subunit beta type-8 OS=Homo sapiens GN=PSMB8 PE=4 SV=1 - [Q5JNW7_HUMAN]
Tyrosine-protein phosphatase non-receptor type 6 (Fragment) OS=Homo sapiens GN=PTPN6 PE=2 SV=1 - [F5GY79_HUMAN]
Septin-7 OS=Homo sapiens GN=SEPT7 PE=2 SV=1 - [F5GZE5_HUMAN]
Putative deoxyribose-phosphate aldolase OS=Homo sapiens GN=DERA PE=2 SV=1 - [E9PPM8_HUMAN]
Isoform 4 of Inter-alpha-trypsin inhibitor heavy chain H4 OS=Homo sapiens GN=ITIH4 - [ITIH4_HUMAN]
Isoform 2 of Neutrophil cytosol factor 2 OS=Homo sapiens GN=NCF2 - [NCF2_HUMAN]
Isoform 2 of G-protein coupled receptor 126 OS=Homo sapiens GN=GPR126 - [GP126_HUMAN]
Vasodilator-stimulated phosphoprotein OS=Homo sapiens GN=VASP PE=1 SV=3 - [VASP_HUMAN]
Cytochrome b-245 heavy chain OS=Homo sapiens GN=CYBB PE=2 SV=1 - [F5GWU5_HUMAN]
Isoform 2 of HLA class I histocompatibility antigen, Cw-16 alpha chain OS=Homo sapiens GN=HLA-C - [1C16_HUMAN]
E3 ubiquitin-protein ligase RAD18 OS=Homo sapiens GN=RAD18 PE=1 SV=2 - [RAD18_HUMAN]
Ribonucleoside-diphosphate reductase subunit M2 (Fragment) OS=Homo sapiens GN=RRM2 PE=2 SV=1 - [C9JXC1_HUMAN]
Inosine-5'-monophosphate dehydrogenase 2 (Fragment) OS=Homo sapiens GN=IMPDH2 PE=3 SV=1 - [H0Y4R1_HUMAN]
Argininosuccinate lyase (Fragment) OS=Homo sapiens GN=ASL PE=2 SV=1 - [F8W943_HUMAN]
HERV-K_1q23.3 provirus ancestral Pol protein OS=Homo sapiens PE=3 SV=2 - [POK7_HUMAN]
Hemoglobin subunit delta OS=Homo sapiens GN=HBD PE=1 SV=2 - [HBD_HUMAN]
Isoform 2 of Adipocyte plasma membrane-associated protein OS=Homo sapiens GN=APMAP - [APMAP_HUMAN]
Citrate synthase, mitochondrial (Fragment) OS=Homo sapiens GN=CS PE=2 SV=2 - [F8VRP1_HUMAN]
Cytochrome b-245 light chain OS=Homo sapiens GN=CYBA PE=1 SV=3 - [CY24A_HUMAN]
E3 ubiquitin-protein ligase TRIM33 (Fragment) OS=Homo sapiens GN=TRIM33 PE=4 SV=1 - [H0Y612_HUMAN]
T-complex protein 1 subunit delta OS=Homo sapiens GN=CCT4 PE=2 SV=1 - [B7Z2F4_HUMAN]
Serpin B10 OS=Homo sapiens GN=SERPINB10 PE=1 SV=1 - [SPB10_HUMAN]
Olfactory receptor 8H3 OS=Homo sapiens GN=OR8H3 PE=2 SV=1 - [OR8H3_HUMAN]
Glycosyltransferase-like protein LARGE1 (Fragment) OS=Homo sapiens GN=LARGE PE=4 SV=1 - [B0QY08_HUMAN]
T-complex protein 1 subunit zeta OS=Homo sapiens GN=CCT6A PE=2 SV=1 - [B4DPJ8_HUMAN]
26S protease regulatory subunit 10B OS=Homo sapiens GN=PSMC6 PE=4 SV=2 - [H0YJE9_HUMAN]
Ig heavy chain V-I region WOL OS=Homo sapiens PE=1 SV=1 - [HV105_HUMAN]
Minor histocompatibility antigen HA-1 OS=Homo sapiens GN=HMHA1 PE=2 SV=1 - [K7ES92_HUMAN]
Pleiotropic regulator 1 OS=Homo sapiens GN=PLRG1 PE=2 SV=1 - [B7Z982_HUMAN]
T-complex protein 1 subunit beta OS=Homo sapiens GN=CCT2 PE=2 SV=1 - [F8VQ14_HUMAN]
Isoform 3 of CD177 antigen OS=Homo sapiens GN=CD177 - [CD177_HUMAN]
Isoform 3 of Matrilin-4 OS=Homo sapiens GN=MATN4 - [MATN4_HUMAN]
Chitinase-3-like protein 1 (Fragment) OS=Homo sapiens GN=CHI3L1 PE=3 SV=1 - [H0Y3U8_HUMAN]
Leucine-rich repeat flightless-interacting protein 2 (Fragment) OS=Homo sapiens GN=LRRFIP2 PE=2 SV=1 - [C9J321_HUMAN]
Uncharacterized protein KIAA0947 OS=Homo sapiens GN=KIAA0947 PE=1 SV=5 - [K0947_HUMAN]
3-ketoacyl-CoA thiolase OS=Homo sapiens GN=HADHB PE=2 SV=1 - [B5MD38_HUMAN]
Isoform 10 of Glutamate carboxypeptidase 2 OS=Homo sapiens GN=FOLH1 - [FOLH1_HUMAN]
Tryptophan--tRNA ligase, cytoplasmic (Fragment) OS=Homo sapiens GN=WARS PE=2 SV=2 - [G3V3H8_HUMAN]
Acidic leucine-rich nuclear phosphoprotein 32 family member A OS=Homo sapiens GN=ANP32A PE=2 SV=1 - [H0YN26_HUMAN]
Nucleolar protein 7 OS=Homo sapiens GN=NOL7 PE=1 SV=2 - [NOL7_HUMAN]
Nuclear pore complex-interacting protein family member B3 OS=Homo sapiens GN=NPIPB3 PE=4 SV=1 - [C9IYD2_HUMAN]
Calponin-2 OS=Homo sapiens GN=CNN2 PE=2 SV=1 - [K7ES69_HUMAN]
Solute carrier family 22 member 6 OS=Homo sapiens GN=SLC22A6 PE=2 SV=1 - [F5H0T7_HUMAN]
Delta(3,5)-Delta(2,4)-dienoyl-CoA isomerase, mitochondrial OS=Homo sapiens GN=ECH1 PE=1 SV=2 - [ECH1_HUMAN]
Protein-arginine deiminase type-2 OS=Homo sapiens GN=PADI2 PE=2 SV=1 - [B4DIU3_HUMAN]
T-complex protein 1 subunit alpha OS=Homo sapiens GN=TCP1 PE=2 SV=1 - [F5H282_HUMAN]
Uncharacterized protein OS=Homo sapiens PE=2 SV=1 - [Q6ZRZ1_HUMAN]
Di-N-acetylchitobiase OS=Homo sapiens GN=CTBS PE=1 SV=1 - [DIAC_HUMAN]
D-amino acid oxidase activator OS=Homo sapiens GN=DAOA PE=2 SV=1 - [A2T115_HUMAN]
Protein dopey-1 OS=Homo sapiens GN=DOPEY1 PE=4 SV=1 - [F6U2K4_HUMAN]
Zinc finger protein 512B OS=Homo sapiens GN=ZNF512B PE=1 SV=1 - [Z512B_HUMAN]
Inactive ubiquitin thioesterase FAM105A OS=Homo sapiens GN=FAM105A PE=2 SV=1 - [F105A_HUMAN]
T-complex protein 1 subunit gamma (Fragment) OS=Homo sapiens GN=CCT3 PE=2 SV=1 - [E9PM09_HUMAN]
Mucin-16 OS=Homo sapiens GN=MUC16 PE=2 SV=2 - [B5ME49_HUMAN]
Ras-related C3 botulinum toxin substrate 2 OS=Homo sapiens GN=RAC2 PE=2 SV=1 - [B1AH77_HUMAN]
Isoform 2 of Inhibitor of nuclear factor kappa-B kinase-interacting protein OS=Homo sapiens GN=IKBIP - [IKIP_HUMAN]
Isoform 3 of Putative hexokinase HKDC1 OS=Homo sapiens GN=HKDC1 - [HKDC1_HUMAN]
HLA class I histocompatibility antigen, A-31 alpha chain OS=Homo sapiens GN=HLA-A PE=1 SV=2 - [1A31_HUMAN]
Cytosolic carboxypeptidase 6 OS=Homo sapiens GN=AGBL4 PE=2 SV=1 - [B1ANV5_HUMAN]
Isoform 2 of Nuclear receptor subfamily 2 group C member 1 OS=Homo sapiens GN=NR2C1 - [NR2C1_HUMAN]
Isoform 2 of Lysosomal protective protein OS=Homo sapiens GN=CTSA - [PPGB_HUMAN]
Isoform 3 of Tubulointerstitial nephritis antigen-like OS=Homo sapiens GN=TINAGL1 - [TINAL_HUMAN]
Interleukin-1 receptor-associated kinase 1-binding protein 1 (Fragment) OS=Homo sapiens GN=IRAK1BP1 PE=4 SV=1 - [U3KQ00_HUMAN]
Isoform 3 of Leucine-rich repeat flightless-interacting protein 1 OS=Homo sapiens GN=LRRFIP1 - [LRRF1_HUMAN]
Centromere protein F OS=Homo sapiens GN=CENPF PE=1 SV=2 - [CENPF_HUMAN]
Next to BRCA1 gene 1 protein OS=Homo sapiens GN=NBR1 PE=2 SV=1 - [J3KPL5_HUMAN]
Mitogen-activated protein kinase 14 OS=Homo sapiens GN=MAPK14 PE=1 SV=1 - [B4E0K5_HUMAN]
Laminin subunit beta-1 OS=Homo sapiens GN=LAMB1 PE=2 SV=1 - [E7EPA6_HUMAN]
Membrane-bound transcription factor site-1 protease OS=Homo sapiens GN=MBTPS1 PE=1 SV=1 - [MBTP1_HUMAN]
Calicin OS=Homo sapiens GN=CCIN PE=2 SV=3 - [CALI_HUMAN]
Isoform 3 of Solute carrier family 2, facilitated glucose transporter member 14 OS=Homo sapiens GN=SLC2A14 - [GTR14_HUMAN]
Leucine-rich repeat, immunoglobulin-like domain and transmembrane domain-containing protein 1 OS=Homo sapiens GN=LRIT1 PE=2 SV=1 - [LRIT1_HUMAN]
Histone-lysine N-methyltransferase 2A OS=Homo sapiens GN=KMT2A PE=1 SV=5 - [KMT2A_HUMAN]
Poly(rC)-binding protein 2 (Fragment) OS=Homo sapiens GN=PCBP2 PE=2 SV=1 - [F8VTZ0_HUMAN]
Adenosine deaminase OS=Homo sapiens GN=ADA PE=2 SV=1 - [F5GWI4_HUMAN]
Fermitin family homolog 3 (Fragment) OS=Homo sapiens GN=FERMT3 PE=2 SV=1 - [F5H1C6_HUMAN]
DNA polymerase beta (Fragment) OS=Homo sapiens GN=POLB PE=2 SV=1 - [E5RJ55_HUMAN]
Isoform 2 of Ankyrin repeat and SOCS box protein 14 OS=Homo sapiens GN=ASB14 - [ASB14_HUMAN]
WD repeat-containing protein 1 (Fragment) OS=Homo sapiens GN=WDR1 PE=2 SV=1 - [D6RD66_HUMAN]
Cathepsin F (Fragment) OS=Homo sapiens GN=CTSF PE=4 SV=1 - [H0YE42_HUMAN]
Fumarylacetoacetase OS=Homo sapiens GN=DKFZp686F13224 PE=2 SV=1 - [Q53XA7_HUMAN]
Alpha-N-acetylglucosaminidase (Fragment) OS=Homo sapiens GN=NAGLU PE=4 SV=1 - [K7ENX5_HUMAN]
Cation-independent mannose-6-phosphate receptor OS=Homo sapiens GN=IGF2R PE=1 SV=3 - [MPRI_HUMAN]
Isoform C of Protein FAM3B OS=Homo sapiens GN=FAM3B - [FAM3B_HUMAN]
Dipeptidyl aminopeptidase-like protein 6 OS=Homo sapiens GN=DPP6 PE=2 SV=1 - [E9PF59_HUMAN]
Isoform 2 of Soluble calcium-activated nucleotidase 1 OS=Homo sapiens GN=CANT1 - [CANT1_HUMAN]
Ecotropic viral integration site 5 protein homolog OS=Homo sapiens GN=EVI5 PE=1 SV=3 - [EVI5_HUMAN]
Translin-associated protein X (Fragment) OS=Homo sapiens GN=TSNAX PE=2 SV=1 - [Q5VVQ1_HUMAN]
Testis-expressed sequence 10 protein OS=Homo sapiens GN=TEX10 PE=2 SV=1 - [B7Z9D5_HUMAN]
DNA polymerase iota OS=Homo sapiens GN=POLI PE=2 SV=1 - [J3KSW2_HUMAN]
Isoform 2 of Serine/threonine-protein kinase haspin OS=Homo sapiens GN=GSG2 - [HASP_HUMAN]
Isoform 3 of Probable phospholipid-transporting ATPase IK OS=Homo sapiens GN=ATP8B3 - [AT8B3_HUMAN]
Isoform 2 of RB1-inducible coiled-coil protein 1 OS=Homo sapiens GN=RB1CC1 - [RBCC1_HUMAN]
Neuroserpin (Fragment) OS=Homo sapiens GN=SERPINI1 PE=2 SV=1 - [C9JDY5_HUMAN]
Phosphoribosyl pyrophosphate synthase-associated protein 1 (Fragment) OS=Homo sapiens GN=PRPSAP1 PE=2 SV=1 - [C9JNQ3_HUMAN]
Testis-expressed sequence 13A protein OS=Homo sapiens GN=TEX13A PE=4 SV=1 - [J3KPB0_HUMAN]
Mitochondrial chaperone BCS1 (Fragment) OS=Homo sapiens GN=BCS1L PE=2 SV=1 - [C9J1S9_HUMAN]
Isoform 2 of Cyclic AMP-responsive element-binding protein 3-like protein 2 OS=Homo sapiens GN=CREB3L2 - [CR3L2_HUMAN]
26S proteasome non-ATPase regulatory subunit 11 (Fragment) OS=Homo sapiens GN=PSMD11 PE=2 SV=2 - [J3QRY4_HUMAN]
Dynactin subunit 2 (Fragment) OS=Homo sapiens GN=DCTN2 PE=2 SV=1 - [H0YI98_HUMAN]
Uncharacterized protein FLJ46757 OS=Homo sapiens PE=2 SV=1 - [YU004_HUMAN]
Heat shock 70 kDa protein 13 OS=Homo sapiens GN=HSPA13 PE=2 SV=1 - [F5GWS8_HUMAN]
Nucleoredoxin OS=Homo sapiens GN=NXN PE=2 SV=1 - [B4DNN6_HUMAN]
Putative spermatogenesis-associated protein 31D3 OS=Homo sapiens GN=SPATA31D3 PE=5 SV=1 - [S31D3_HUMAN]
Isoform 2 of Uncharacterized protein KIAA0825 OS=Homo sapiens GN=KIAA0825 - [K0825_HUMAN]
Tetratricopeptide repeat protein 12 (Fragment) OS=Homo sapiens GN=TTC12 PE=2 SV=1 - [E9PKU6_HUMAN]
Isoform 2 of Receptor-type tyrosine-protein phosphatase S OS=Homo sapiens GN=PTPRS - [PTPRS_HUMAN]
Transmembrane protein 180 OS=Homo sapiens GN=TMEM180 PE=2 SV=1 - [B4DKJ1_HUMAN]
Glia maturation factor gamma OS=Homo sapiens GN=GMFG PE=2 SV=1 - [M0QX47_HUMAN]
Histatin-3 OS=Homo sapiens GN=HTN3 PE=1 SV=2 - [HIS3_HUMAN]
Isoform 3 of SLIT-ROBO Rho GTPase-activating protein 3 OS=Homo sapiens GN=SRGAP3 - [SRGP3_HUMAN]
Protein quaking (Fragment) OS=Homo sapiens GN=QKI PE=4 SV=1 - [H0YFB7_HUMAN]
Isoform 2 of Dystrophin-related protein 2 OS=Homo sapiens GN=DRP2 - [DRP2_HUMAN]
Coiled-coil domain-containing protein 39 (Fragment) OS=Homo sapiens GN=CCDC39 PE=2 SV=1 - [C9IZC4_HUMAN]
Formin-like protein 1 (Fragment) OS=Homo sapiens GN=FMNL1 PE=2 SV=1 - [K7EJE6_HUMAN]
Bcl-2-like protein 11 (Fragment) OS=Homo sapiens GN=BCL2L11 PE=2 SV=1 - [H7BZE5_HUMAN]
Protein Wnt OS=Homo sapiens GN=WNT7B PE=2 SV=1 - [B8A595_HUMAN]
Bridging integrator 2 OS=Homo sapiens GN=BIN2 PE=4 SV=1 - [S4R418_HUMAN]
Pyrin OS=Homo sapiens GN=MEFV PE=2 SV=1 - [F5GZV9_HUMAN]
DnaJ homolog subfamily C member 1 OS=Homo sapiens GN=DNAJC1 PE=1 SV=1 - [DNJC1_HUMAN]
Olfactory receptor 5M1 OS=Homo sapiens GN=OR5M1 PE=2 SV=1 - [OR5M1_HUMAN]
Stress-induced-phosphoprotein 1 OS=Homo sapiens GN=STIP1 PE=2 SV=1 - [F5H0T1_HUMAN]
Beta/gamma crystallin domain-containing protein 3 (Fragment) OS=Homo sapiens GN=CRYBG3 PE=4 SV=1 - [F6VHI2_HUMAN]
Isoform Non-brain of Clathrin light chain A OS=Homo sapiens GN=CLTA - [CLCA_HUMAN]
Ribose-phosphate pyrophosphokinase 2 (Fragment) OS=Homo sapiens GN=PRPS2 PE=2 SV=2 - [A6NMS2_HUMAN]
Isoform 2 of Thioredoxin domain-containing protein 5 OS=Homo sapiens GN=TXNDC5 - [TXND5_HUMAN]
Isoform 2 of RIMS-binding protein 2 OS=Homo sapiens GN=RIMBP2 - [RIMB2_HUMAN]
Isoform 3 of CCA tRNA nucleotidyltransferase 1, mitochondrial OS=Homo sapiens GN=TRNT1 - [TRNT1_HUMAN]
Paired box protein Pax-6 OS=Homo sapiens GN=PAX6 PE=1 SV=2 - [PAX6_HUMAN]
RING finger protein unkempt homolog (Fragment) OS=Homo sapiens GN=UNK PE=4 SV=1 - [K7EQ93_HUMAN]
Basement membrane-specific heparan sulfate proteoglycan core protein OS=Homo sapiens GN=HSPG2 PE=1 SV=4 - [PGBM_HUMAN]
4-trimethylaminobutyraldehyde dehydrogenase OS=Homo sapiens GN=ALDH9A1 PE=1 SV=3 - [AL9A1_HUMAN]
Collagen alpha-2(XI) chain OS=Homo sapiens GN=COL11A2 PE=4 SV=1 - [H0YIS1_HUMAN]
2-hydroxyacylsphingosine 1-beta-galactosyltransferase OS=Homo sapiens GN=UGT8 PE=2 SV=2 - [CGT_HUMAN]
Isoform 2 of Interleukin-17 receptor A OS=Homo sapiens GN=IL17RA - [I17RA_HUMAN]
Vomeronasal type-1 receptor 5 OS=Homo sapiens GN=VN1R5 PE=2 SV=2 - [VN1R5_HUMAN]
M-phase-specific PLK1-interacting protein OS=Homo sapiens GN=MPLKIP PE=1 SV=1 - [MPLKI_HUMAN]
Isoform 2 of Transmembrane protein 261 OS=Homo sapiens GN=TMEM261 - [TM261_HUMAN]
Methionine--tRNA ligase, cytoplasmic OS=Homo sapiens GN=MARS PE=2 SV=1 - [B3KVK7_HUMAN]
Fibrous sheath-interacting protein 2 OS=Homo sapiens GN=FSIP2 PE=2 SV=4 - [FSIP2_HUMAN]
Isoform 3 of Protein phosphatase methylesterase 1 OS=Homo sapiens GN=PPME1 - [PPME1_HUMAN]
Ig kappa chain V-I region Daudi OS=Homo sapiens PE=4 SV=1 - [KV124_HUMAN]
Protein NipSnap homolog 2 (Fragment) OS=Homo sapiens GN=GBAS PE=2 SV=1 - [C9J7B1_HUMAN]
Alpha-2-antiplasmin (Fragment) OS=Homo sapiens GN=SERPINF2 PE=2 SV=1 - [C9JPV4_HUMAN]
Inactive tyrosine-protein kinase 7 (Fragment) OS=Homo sapiens GN=PTK7 PE=2 SV=1 - [C9JQR6_HUMAN]
Uncharacterized protein OS=Homo sapiens PE=2 SV=1 - [D6RHG8_HUMAN]
Prostaglandin reductase 2 OS=Homo sapiens GN=PTGR2 PE=4 SV=1 - [G3V2R9_HUMAN]
Acyl-coenzyme A synthetase ACSM2B, mitochondrial (Fragment) OS=Homo sapiens GN=ACSM2B PE=4 SV=1 - [H3BP39_HUMAN]
Macrophage-stimulating protein receptor (Fragment) OS=Homo sapiens GN=MST1R PE=4 SV=1 - [H7C074_HUMAN]
Nck-associated protein 5-like (Fragment) OS=Homo sapiens GN=NCKAP5L PE=4 SV=1 - [H7C1V4_HUMAN]
Serine/threonine-protein kinase PLK4 OS=Homo sapiens GN=PLK4 PE=2 SV=1 - [J3KR82_HUMAN]
Protein LOC101060037 OS=Homo sapiens GN=LOC101060037 PE=4 SV=1 - [M0R212_HUMAN]
Isoform 2 of Laminin subunit alpha-4 OS=Homo sapiens GN=LAMA4 - [LAMA4_HUMAN]
